# Supplementary material for: Orbitofrontal-striatal potentiation underlies cocaine-induced hyperactivity
Source: Nat Commun. 2020 Aug 10;11:3996. doi: 10.1038/s41467-020-17763-8 (PMC7417999; doi:10.1038/s41467-020-17763-8)
Supplement: Supplementary file 3 — Supplementary Data 1 [file 41467_2020_17763_MOESM3_ESM.zip]

Archive with 5 entries (4 files):
- Bariselli et al code and example output/
- Bariselli et al code and example output/Example_TwoEvent_Output.xls
- Bariselli et al code and example output/IlonasFunctions.py
- Bariselli et al code and example output/plasticityTwoEvent_normalized.py
- Bariselli et al code and example output/readme.txt
