# Supplementary material for: Orbitofrontal-striatal potentiation underlies cocaine-induced hyperactivity
Source: Nat Commun. 2020 Aug 10;11:3996. doi: 10.1038/s41467-020-17763-8 (PMC7417999; doi:10.1038/s41467-020-17763-8)
Supplement: Supplementary file 3 — Supplementary Data 1 [file 41467_2020_17763_MOESM3_ESM.zip › Bariselli et al code and example output/Example_TwoEvent_Output.xls]

## Sheet: SPK
Event:	EVT02	XMin (sec):	-0.1	XMax (sec):	0.1	Bin (sec):	0.005					Event:	EVT06	XMin (sec):	-0.1	XMax (sec):	0.1	Bin (sec):	0.005
File	Neuron	Max Bin Before	Max Bin After	Bin(sec)xColNo (colNo=bin number from 0)	Avg Before	Avg After	MAX Difference	AVG Difference	p Val(avgByCols)	p Val(max)		Neuron	Max Bin Before	Max Bin After	Bin(sec)xColNo (colNo=bin number from 0)	Avg Before	Avg After	MAX Difference	AVG Difference	p Val(avgByCols)	p Val(max)		p ind(avgByCols)	p ind(max)
J14 ThetaBursts Threshold9 031517	SPK01a	3.52941	3.52941	0.025	1.5	1.23529	0	-0.264706	0.323934	1		SPK01a	2.94118	2.94118	0.02	1.41176	1.08824	0	-0.323529	0.259683	1		0.590034	0.761561
J14 ThetaBursts Threshold9 031517	SPK01b	3.52941	2.35294	0.075	1.64706	0.558824	-1.17647	-1.08824	0.000177526	0.52788		SPK01b	3.52941	2.94118	0.015	1.47059	1.35294	-0.588235	-0.117647	0.737656	0.763517		0.00262583	0.737657
J14 ThetaBursts Threshold9 031517	SPK05a	1.17647	1.76471	0.015	0.588235	0.441176	0.588235	-0.147059	0.569573	0.655386		SPK05a	1.17647	1.17647	0.005	0.411765	0.264706	0	-0.147059	0.493013	1		0.350366	0.6541
J14 ThetaBursts Threshold9 031517	SPK06a	1.17647	19.4118	0.015	0.235294	1.35294	18.2353	1.11765	1.39601e-07	3.68125e-08		SPK06a	1.17647	0.588235	0.02	0.352941	0.117647	-0.588235	-0.235294	0.0881015	0.564469		4.37178e-09	1.28999e-08
J14 ThetaBursts Threshold9 031517	SPK07a	1.76471	6.47059	0.015	0.617647	0.617647	4.70588	0	1	0.0323067		SPK07a	1.17647	0.588235	0.01	0.411765	0.205882	-0.588235	-0.205882	0.250402	0.564469		0.0408717	0.00354169
J14 ThetaBursts Threshold9 031517	SPK08a	3.52941	26.4706	0.015	1.17647	2.23529	22.9412	1.05882	0.00150399	2.48106e-08		SPK08a	1.17647	2.35294	0.055	0.411765	0.852941	1.17647	0.441176	0.0467891	0.415019		0.000110044	3.78519e-09
J14 ThetaBursts Threshold9 031517	SPK10a	0	0	N/A	0	0	0	0	N/A	N/A		SPK10a	0	0	N/A	0	0	0	0	N/A	N/A		N/A	N/A
J14 ThetaBursts Threshold9 031517	SPK10b	1.76471	0.588235	0.005	0.294118	0.117647	-1.17647	-0.176471	0.133828	0.318024		SPK10b	1.17647	0.588235	0.01	0.176471	0.117647	-0.588235	-0.0588235	0.415019	0.564469		1	1
J14 ThetaBursts Threshold9 031517	SPK10c	1.17647	0.588235	0.005	0.352941	0.235294	-0.588235	-0.117647	0.450503	0.564469		SPK10c	1.17647	1.17647	0.045	0.176471	0.205882	0	0.0294118	0.808772	1		0.806855	0.563511
J14 ThetaBursts Threshold9 031517	SPK13a	0.588235	0.588235	0.09	0.0882353	0.0294118	0	-0.0588235	0.318024	1		SPK13a	1.17647	0.588235	0.07	0.0882353	0.0294118	-0.588235	-0.0588235	0.318024	0.564469		1	1
J14 ThetaBursts Threshold9 031517	SPK13b	0.588235	0.588235	0.01	0.147059	0.0294118	0	-0.117647	0.206371	1		SPK13b	0	0	N/A	0	0	0	0	N/A	N/A		0.317667	0.317667
J14 ThetaBursts Threshold9 031517	SPK14a	1.17647	1.17647	0.02	0.147059	0.0882353	0	-0.0588235	0.52788	1		SPK14a	0.588235	0.588235	0.02	0.235294	0.205882	0	-0.0294118	0.796684	1		0.283189	0.563511
J14 ThetaBursts Threshold9 031517	SPK14b	1.17647	1.76471	0.015	0.382353	0.323529	0.588235	-0.0588235	0.683716	0.655386		SPK14b	0.588235	0.588235	0.005	0.264706	0.205882	0	-0.0588235	0.63804	1		0.340031	0.316595
J14 ThetaBursts Threshold9 031517	SPK14c	1.76471	1.17647	0.02	0.441176	0.352941	-0.588235	-0.0882353	0.564469	0.655386		SPK14c	1.17647	1.17647	0.05	0.235294	0.235294	0	0	1	1		0.364681	1
J14 ThetaBursts Threshold9 031517	SPK14d	1.76471	2.35294	0.025	0.441176	0.264706	0.588235	-0.176471	0.221182	0.706048		SPK14d	1.76471	1.17647	0.045	0.235294	0.323529	-0.588235	0.0882353	0.467665	0.655386		0.666139	0.412891
J14 ThetaBursts Threshold9 031517	SPK20a	1.76471	18.2353	0.015	0.411765	1.67647	16.4706	1.26471	4.94393e-06	4.15848e-06		SPK20a	1.76471	2.35294	0.005	0.647059	0.911765	0.588235	0.264706	0.264906	0.739418		0.0169432	4.7001e-06
J14 ThetaBursts Threshold9 031517	SPK23a	0.588235	1.76471	0.015	0.0588235	0.117647	1.17647	0.0588235	0.415019	0.318024		SPK23a	0	0.588235	0.065	0	0.0294118	0.588235	0.0294118	0.318024	0.318024		0.178619	0.316595
J14 ThetaBursts Threshold9 031517	SPK24a	1.17647	7.64706	0.015	0.352941	0.794118	6.47059	0.441176	0.035498	0.00217474		SPK24a	1.17647	1.17647	0.005	0.352941	0.264706	0	-0.0882353	0.467665	1		0.0162155	0.00700717
J14 ThetaBursts Threshold9 031517	SPK25a	2.35294	5.88235	0.015	0.941176	1.23529	3.52941	0.294118	0.318024	0.133828		SPK25a	1.17647	2.35294	0.025	0.5	0.764706	1.17647	0.264706	0.189672	0.415019		0.0941182	0.105465
J14 ThetaBursts Threshold9 031517	SPK25b	4.70588	6.47059	0.01	2.14706	1.08824	1.76471	-1.05882	0.00104568	0.492103		SPK25b	4.11765	3.52941	0.015	2.11765	1.58824	-0.588235	-0.529412	0.152429	0.781969		0.134581	0.219993
J14 ThetaBursts Threshold9 031517	SPK25c	0.588235	6.47059	0.02	0.235294	0.617647	5.88235	0.382353	0.00912597	0.00375227		SPK25c	1.17647	1.17647	0.015	0.264706	0.264706	0	0	1	1		0.0416323	0.0116813
J14 ThetaBursts Threshold9 031517	SPK30a	2.94118	26.4706	0.015	1.29412	2.61765	23.5294	1.32353	0.000454696	1.45498e-07		SPK30a	3.52941	2.94118	0.025	1.55882	1.17647	-0.588235	-0.382353	0.290758	0.763517		0.000114523	7.5776e-08
J14 ThetaBursts Threshold9 031517	SPK30b	0.588235	1.17647	0.01	0.0588235	0.147059	0.588235	0.0882353	0.25744	0.564469		SPK30b	1.17647	1.17647	0.055	0.235294	0.147059	0	-0.0882353	0.467665	1		1	1
J14 ThetaBursts Threshold9 031517	SPK31a	5.29412	81.7647	0.015	2.88235	6.5	76.4706	3.61765	4.7238e-10	2.05056e-28		SPK31a	5.29412	10	0.01	3	2.38235	4.70588	-0.617647	0.171075	0.0881015		5.55902e-12	4.53647e-26

## Sheet: FP
Event:	EVT02	XMin (sec):	-0.1	XMax (sec):	0.1	Bin (sec):	0.005					Event:	EVT06	XMin (sec):	-0.1	XMax (sec):	0.1	Bin (sec):	0.005
File	Neuron	Max Bin Before	Max Bin After	Bin(sec)xColNo (colNo=bin number from 0)	Avg Before	Avg After	MAX Difference	AVG Difference	p Val(avgByCols)	p Val(max)		Neuron	Max Bin Before	Max Bin After	Bin(sec)xColNo (colNo=bin number from 0)	Avg Before	Avg After	MAX Difference	AVG Difference	p Val(avgByCols)	p Val(max)		p ind(avgByCols)	p ind(max)
J14 ThetaBursts Threshold9 031517	FP01	0.669618	1.29739	0.015	0.62569	0.758646	0.627769	0.132956	2.3462e-26	6.68764e-21		FP01	0.682232	1.6887	0.02	0.640138	0.797485	1.00647	0.157347	3.1993e-38	4.79226e-52		0.0759727	2.46499e-08
J14 ThetaBursts Threshold9 031517	FP02	1.72687	4.46926	0.015	1.53978	1.9702	2.74239	0.430426	9.62415e-22	3.80643e-46		FP02	1.53168	6.94594	0.01	1.46679	2.19863	5.41426	0.731846	4.98817e-64	8.58571e-126		0.00954555	6.54754e-36
J14 ThetaBursts Threshold9 031517	FP03	1.71647	4.85041	0.015	1.58708	1.97583	3.13394	0.388742	2.0156e-18	1.28462e-53		FP03	1.60989	7.17339	0.01	1.50281	2.21844	5.5635	0.715632	4.44705e-59	1.84142e-122		0.00683089	2.0106e-30
J14 ThetaBursts Threshold9 031517	FP04	1.61176	4.26439	0.015	1.51107	1.88303	2.65264	0.37196	6.67037e-18	5.39111e-46		FP04	1.5839	8.11777	0.01	1.42837	2.16081	6.53387	0.73244	3.05256e-67	3.83041e-154		0.00160887	1.4354e-76
J14 ThetaBursts Threshold9 031517	FP05	0.960669	3.92838	0.015	0.887181	1.43747	2.96772	0.550287	1.86218e-118	5.30772e-107		FP05	0.921418	7.49203	0.005	0.872126	1.60567	6.57061	0.733542	4.70331e-167	7.25298e-238		1.12703e-12	1.53655e-155
J14 ThetaBursts Threshold9 031517	FP06	1.12091	2.91092	0.015	1.00358	1.21638	1.79001	0.212798	1.64513e-32	3.54723e-61		FP06	1.12733	10.3966	0.005	1.01507	2.06428	9.26931	1.0492	4.15874e-196	2.1194e-236		3.14729e-166	7.06896e-299
J14 ThetaBursts Threshold9 031517	FP07	1.26661	5.62959	0.015	1.14493	1.48949	4.36298	0.344557	4.5483e-47	1.22146e-100		FP07	1.26149	2.63569	0.01	1.14007	1.37261	1.3742	0.23254	2.82848e-33	1.66192e-38		2.55773e-06	8.48545e-69
J14 ThetaBursts Threshold9 031517	FP08	1.62164	5.99178	0.015	1.50687	1.74827	4.37014	0.241403	1.5719e-19	3.84695e-70		FP08	1.69313	2.35442	0.01	1.51555	1.58094	0.661285	0.0653836	0.00577148	2.17552e-09		2.12846e-09	2.7767e-65
J14 ThetaBursts Threshold9 031517	FP09	0.999794	1.97548	0.015	0.900156	1.13266	0.975685	0.2325	5.56337e-40	1.5643e-28		FP09	0.952714	4.71994	0.01	0.903557	1.29513	3.76723	0.391574	1.03722e-73	7.21771e-149		8.87361e-11	3.92006e-115
J14 ThetaBursts Threshold9 031517	FP10	0.835131	3.83952	0.015	0.782978	1.12215	3.00438	0.339173	2.13302e-73	6.47198e-108		FP10	0.822998	3.05953	0.005	0.759398	0.979211	2.23653	0.219813	1.61773e-52	2.65407e-109		1.78419e-10	3.93047e-15
J14 ThetaBursts Threshold9 031517	FP11	1.68048	4.49644	0.015	1.55226	1.97391	2.81596	0.421647	2.2316e-19	5.91401e-47		FP11	1.61624	7.0284	0.01	1.47582	2.23463	5.41216	0.758806	8.54273e-63	1.07142e-121		0.00474428	5.02525e-37
J14 ThetaBursts Threshold9 031517	FP12	0.865413	3.70171	0.015	0.760174	1.33257	2.83629	0.572393	1.31203e-128	1.33592e-107		FP12	0.833148	4.86298	0.005	0.756622	1.16831	4.02983	0.411689	2.05538e-113	1.84309e-187		1.77577e-13	2.72578e-31
J14 ThetaBursts Threshold9 031517	FP13	0.972514	3.86078	0.01	0.903084	1.26706	2.88826	0.363974	5.66779e-72	4.66815e-116		FP13	0.991119	3.09673	0.015	0.921047	1.15146	2.10561	0.230414	8.48807e-52	3.46267e-81		4.27181e-07	2.41834e-14
J14 ThetaBursts Threshold9 031517	FP14	1.17328	3.5065	0.015	1.10568	1.35512	2.33321	0.249438	2.60488e-31	4.25699e-66		FP14	1.18773	2.07712	0.015	1.10422	1.19002	0.889392	0.0857987	3.6772e-07	3.88422e-25		3.00403e-11	3.48105e-33
J14 ThetaBursts Threshold9 031517	FP15	0.767351	4.21949	0.015	0.682966	1.11613	3.45214	0.433167	2.26861e-92	1.01496e-122		FP15	0.741965	1.77631	0.01	0.690464	0.808275	1.03434	0.117811	1.2274e-22	1.56865e-54		7.84508e-41	1.43621e-104
J14 ThetaBursts Threshold9 031517	FP16	1.15729	2.70998	0.015	1.07854	1.24151	1.55269	0.162975	1.3488e-16	1.08851e-31		FP16	1.16139	1.67704	0.01	1.05884	1.09902	0.515653	0.0401795	0.00892548	9.27709e-10		9.27849e-12	1.90412e-15
J14 ThetaBursts Threshold9 031517	FP17	2.42022	5.31799	0.01	2.23953	2.99043	2.89777	0.7509	3.43866e-17	4.77047e-39		FP17	2.34031	6.42592	0.01	2.10804	2.76319	4.0856	0.655147	9.62596e-21	1.16056e-65		0.205613	0.000933412
J14 ThetaBursts Threshold9 031517	FP18	0.745237	2.51373	0.025	0.675145	0.988237	1.76849	0.313092	4.27364e-83	2.14539e-92		FP18	0.773277	1.07162	0.01	0.669372	0.712967	0.298338	0.0435953	1.28307e-05	1.37181e-09		4.78679e-42	1.15441e-79
J14 ThetaBursts Threshold9 031517	FP19	2.09848	5.0985	0.015	1.98669	2.40431	3.00002	0.417621	3.72319e-17	2.24531e-46		FP19	2.24204	6.86251	0.01	1.97989	2.57354	4.62047	0.593651	1.25397e-40	6.30192e-88		0.135875	1.00282e-15
J14 ThetaBursts Threshold9 031517	FP20	1.45267	2.62076	0.01	1.30675	1.47852	1.1681	0.171769	6.39516e-15	3.32534e-26		FP20	1.37529	3.21049	0.01	1.27441	1.43452	1.8352	0.160107	4.4241e-15	4.57492e-48		0.0699332	1.84604e-06
J14 ThetaBursts Threshold9 031517	FP21	1.27106	5.45793	0.01	1.17917	1.68676	4.18687	0.50759	2.62236e-51	1.30615e-124		FP21	1.28672	4.31852	0.005	1.15967	1.59497	3.0318	0.435295	1.8811e-54	2.87337e-94		0.0720806	1.12834e-19
J14 ThetaBursts Threshold9 031517	FP22	1.68645	4.78598	0.015	1.59382	2.06396	3.09953	0.470139	4.03632e-26	9.10432e-56		FP22	1.68098	6.70922	0.01	1.55259	2.28166	5.02824	0.729071	1.94032e-68	1.64757e-110		0.0131457	9.3062e-24
J14 ThetaBursts Threshold9 031517	FP23	0.757805	2.00584	0.025	0.708668	0.846424	1.24803	0.137756	1.93967e-25	1.61287e-60		FP23	0.795757	2.96278	0.02	0.712868	1.10603	2.16702	0.393164	2.47542e-109	2.38126e-125		7.01069e-34	1.28771e-35
J14 ThetaBursts Threshold9 031517	FP24	1.21401	4.75076	0.015	1.10223	1.54812	3.53676	0.445885	7.99044e-67	5.77359e-74		FP24	1.19078	6.53832	0.01	1.11776	1.82242	5.34754	0.704655	1.70405e-128	8.81202e-144		1.17921e-26	5.26564e-22
J14 ThetaBursts Threshold9 031517	FP25	3.16911	8.68433	0.015	2.9968	3.69954	5.51522	0.702745	2.13713e-15	1.22464e-50		FP25	3.01803	13.5442	0.01	2.81866	3.93958	10.5262	1.12092	7.32829e-43	5.17215e-137		0.165929	2.45491e-31
J14 ThetaBursts Threshold9 031517	FP26	2.51763	5.33417	0.015	2.24869	2.6308	2.81653	0.382105	4.77066e-11	1.3636e-31		FP26	2.45384	7.08203	0.01	2.18825	2.75125	4.62819	0.562997	1.69002e-27	4.80645e-72		0.380063	1.19771e-15
J14 ThetaBursts Threshold9 031517	FP27	0.670036	2.88675	0.01	0.622936	0.906589	2.21672	0.283653	2.71405e-72	3.11957e-96		FP27	0.686475	1.31923	0.005	0.629844	0.683236	0.632751	0.0533918	9.87838e-08	2.4153e-27		1.31245e-27	1.91023e-74
J14 ThetaBursts Threshold9 031517	FP28	2.07328	4.99047	0.015	1.90074	2.31767	2.91719	0.416935	9.89407e-16	1.35206e-19		FP28	1.97101	6.75546	0.01	1.85688	2.51094	4.78444	0.654058	1.15931e-38	8.02246e-74		0.0906155	6.7665e-17
J14 ThetaBursts Threshold9 031517	FP29	3.01442	5.48147	0.015	2.67737	3.12923	2.46706	0.451855	2.11257e-07	4.26082e-16		FP29	3.16969	7.28418	0.01	2.68226	3.1122	4.11449	0.429936	7.44669e-09	2.21214e-23		0.932046	3.6277e-11
J14 ThetaBursts Threshold9 031517	FP30	3.07873	16.4208	0.015	2.8222	3.93541	13.3421	1.11321	5.97241e-31	1.34573e-120		FP30	3.04676	19.3872	0.01	2.67638	4.68957	16.3405	2.01319	7.91075e-92	1.06366e-192		2.15771e-05	1.08417e-12
J14 ThetaBursts Threshold9 031517	FP31	3.15535	11.609	0.015	2.92857	3.77628	8.45363	0.847703	4.11048e-20	2.93698e-81		FP31	3.13368	14.4111	0.01	2.78706	4.07549	11.2775	1.28843	3.05813e-51	4.44526e-144		0.0923422	1.09095e-11
