# Supplementary material for: Orbitofrontal-striatal potentiation underlies cocaine-induced hyperactivity
Source: Nat Commun. 2020 Aug 10;11:3996. doi: 10.1038/s41467-020-17763-8 (PMC7417999; doi:10.1038/s41467-020-17763-8)
Supplement: Supplementary file 3 — Supplementary Data 1 [file 41467_2020_17763_MOESM3_ESM.zip › Bariselli et al code and example output/IlonasFunctions.py]

import nex
import math
from scipy.stats import ttest_rel
from time import strftime
import xlrd, xlwt
from xlutils.copy import copy
import pandas as pd
import matplotlib.pyplot as plt
import sys
import os


#########
# PATHS #

# function to get just a file name without extention
def extractFileName(thePath):
    justAFile = thePath.split("\\")
    currentFile = justAFile[-1].split(".")[-2]
    return currentFile

# function to create new destination path
# in the given folder, with a given file name    
def getLocation(path, fileName):
    pathElements = str(path).split('\\')
    oldPath = "\\".join(pathElements[0:-1])+"\\"
    newPath = oldPath+fileName
    return newPath

        
# function to create destination path 
# name of output file appends ending
def getNewPath(sourcePath, ending):
    
    pathElements = str(sourcePath).split('\\')
    oldPath = "\\".join(pathElements[0:-1])+"\\"
    origName = pathElements[-1].split('.')
    newPath = oldPath+origName[0]+ending
    return newPath


##################################
# EXCEL - FINDS LENGTH OF COLUMN #
    
# find the lenght of a certain column
def get_col_len(sheet, col_index):
    
    col_values = sheet.col_values(0)  
    col_len = len(col_values)  # returns len of longest col
    # checks, starting from the last row in a given column
    # if it has no value, subtract from total len,
    # if it reaches row with value, break
    for row in reversed(range(col_len)):
        if sheet.row_values(row)[col_index] == "":
            col_len -=1
        else:
            break
    return col_len
    
    
##############################################################
# EXCEL - WRITE TEMPLATE PARAMETERS HEADERS AND STAT HEADERS #

def writeMainHeaders(newXls, ex_headers, templateParams, sheetIndex):
    
    # check where to write the stats
    rb = xlrd.open_workbook(newXls)
    # get the worksheet
    r_sheet = rb.sheet_by_index(sheetIndex)
    wb = copy(rb)
    ws = wb.get_sheet(sheetIndex) 
    
        
    # write parameters from the template in the first row
    ws.write(0,0,"Event:")
    ws.write(0,1,templateParams["eventFromTemplate"])
    ws.write(0,2,"XMin (sec):")
    ws.write(0,3,templateParams["xMinimumSec"])
    ws.write(0,4,"XMax (sec):")
    ws.write(0,5,templateParams["xMaximumSec"])
    ws.write(0,6,"Bin (sec):")
    ws.write(0,7,templateParams["binSec"])
        
    # create headers for results
    for i in range(len(ex_headers)):
        ws.write(2,i,ex_headers[i])
    
    # save all headers in a file
    wb.save(newXls)


#####################################################################
# EXCEL - WRITE SECOND TEMPLATE PARAMETERS HEADERS AND STAT HEADERS #

def writeMainHeaders2(newXls, ex_headers, templateParams, sheetIndex):
    
    # check where to write the stats
    rb = xlrd.open_workbook(newXls)
    # get the worksheet
    r_sheet = rb.sheet_by_index(sheetIndex)
    wb = copy(rb)
    ws = wb.get_sheet(sheetIndex)
    
    # write parameters from the template in the first row
    ws.write(0,14,"Event:")
    ws.write(0,15,templateParams["eventFromTemplate"])
    ws.write(0,16,"XMin (sec):")
    ws.write(0,17,templateParams["xMinimumSec"])
    ws.write(0,18,"XMax (sec):")
    ws.write(0,19,templateParams["xMaximumSec"])
    ws.write(0,20,"Bin (sec):")
    ws.write(0,21,templateParams["binSec"])
    
    # skip the first header: "file name" for the second event, because it is the same file
    headers2 = ex_headers[1:]    
    # create headers for results
    for i in range(len(headers2)):
        ws.write(2,14+i,headers2[i])
    
    # write header p ind (NORM change) between two events
    ws.write(2, 27, "p ind(NORM change)")
    # write headers for p values from independent ttests
    ws.write(2, 28, "p ind(avgByCols)")
    ws.write(2, 29, "p ind(max)")
    # add headers for differences between events
    ws.write(2, 30, "MAX Difference")
    ws.write(2, 31, "AVG Difference")
    ws.write(2, 32, "MAX time diff")
    
    # save all headers in a file
    wb.save(newXls)
    
            
###################
# TEMPLATE PARAMS #

# returns a dictionary of key=description, value=parameter
def getTemplateParams(template):
    
    paramsDict = {}
    # retrieve parameters from template
    paramsDict["xMinimumSec"] = float(nex.GetTemplateParValue(template, 'XMin (sec)'))
    paramsDict["xMaximumSec"] = float(nex.GetTemplateParValue(template, 'XMax (sec)'))
    paramsDict["binSec"] = float(nex.GetTemplateParValue(template, 'Bin (sec)'))
    paramsDict["eventFromTemplate"] = str(nex.GetTemplateParValue(template, 'Reference')).split()[0]
    
    # calculate how many bins will be before and after the event
    paramsDict["No_binsBefore"] = abs(int(paramsDict["xMinimumSec"]/paramsDict["binSec"]))
    paramsDict["No_binsAfter"] = int(paramsDict["xMaximumSec"]/paramsDict["binSec"])
    return paramsDict

      
####################
# MAXIMUM AVERAGES #

# get all numerical results by neurons as before and after (tuple with three values: name, all cols before, all cols after)
def getNeuronsByCols(doc, allNumRes, allNumResColNames, howManyNeurons, templateParams):

    # get all numerical results by neurons as before and after (tuple with three values: name, all cols before, all cols after)
    neuronsByCols = []
        
    # populate neuronsByCols with neuron names from file
    for i in range(howManyNeurons): # for all neurons
        nameOfVar = nex.GetVarName(doc, i+1, "neuron")
        neuronsByCols.append([nameOfVar])
            
    for i in range(len(neuronsByCols)):    # for all neurons
        # check current neuron name, first element in neuronsByCols
        currentNeuronName = neuronsByCols[i][0]     
        for j in range(len(allNumRes)):   # for all columns in the numerical results
            # check the name of column in numerical results
            nameInResults = allNumResColNames[j].split()[0]
            if (currentNeuronName == nameInResults):    # if it matches the name of current neuron, neuron data starts at column j
                countBefore = templateParams["No_binsBefore"]
                countAfter = templateParams["No_binsAfter"]
                tempBefore = []
                tempAfter = []
                for k in range(templateParams["No_binsBefore"]+templateParams["No_binsAfter"]): # for all bins created for single neuron
                        
                    if (countBefore > 0):    # until you write all bins before
                        tempBefore.append(allNumRes[j+k])
                        countBefore -= 1
                    elif(countAfter > 0):   # until you write all bins after
                        tempAfter.append(allNumRes[j+k])
                        countAfter -= 1

                neuronsByCols[i].append(tempBefore)
                neuronsByCols[i].append(tempAfter)
                break
                
    return neuronsByCols
    
# returns columns with averages by row for ttest (neuron, list of averages before, list of averages after)    
def getAvgByRowsByNeurons(doc, allNumRes, allNumResColNames, howManyNeurons, templateParams):
    # variable to store collection of data from bins by row for each neuron
    avgsByNeuronsByRows = []
    # populate neuronsByRows with tuples where the first element is the name of neuron variable
    # and the second element will be a list of tuples with two lists:1-before, 2-after (SPK1, [([bins before],[bins after]), ([bins before],[bins after]), ...])
    # number of tuples for each neuron = the number of events(nex.GetSpikeCount(doc[eventFromTemplate])) = number of rows in numerical results columns(nex.GetNumResNRows(doc))
    for i in range(howManyNeurons):
        nameOfVar = nex.GetVarName(doc, i+1, "neuron")
        avgsByNeuronsByRows.append((nameOfVar, []))
        
    for i in range(len(avgsByNeuronsByRows)):    # for all neurons
        # check current neuron name, first element in neuronsByRows
        currentNeuronName = avgsByNeuronsByRows[i][0]         
        for j in range(len(allNumRes)):   # for all columns in the numerical results
            # check the name of column in numerical results
            nameInResults = allNumResColNames[j].split()[0]
            if (currentNeuronName == nameInResults):    # if it matches the name of current neuron, save the index of starting column (j)
                startingPoint = j
                for k in range(nex.GetNumResNRows(doc)):    # for all rows in numerical results
                    countBefore = templateParams["No_binsBefore"]
                    countAfter = templateParams["No_binsAfter"]
                    tempBefore = []
                    tempAfter = []
                    for l in range(templateParams["No_binsBefore"]+templateParams["No_binsAfter"]): # for all bins created for single neuron
                        if (countBefore > 0):    # until you write all bins before
                            # k+1=row number in numerical results, j+l+1=col number; plus 1 because NE counts from 1
                            tempBefore.append(nex.GetNumRes(doc, k+1, j+l+1))
                            countBefore -= 1
                        elif(countAfter > 0):   # until you write all bins after
                            tempAfter.append(nex.GetNumRes(doc, k+1, j+l+1))
                            countAfter -= 1
                    # write a tuple of averages before and after from each row for current neuron
                    avgBefore = 0 if (len(tempBefore)==0) else float(sum(tempBefore))/len(tempBefore)
                    avgAfter = 0 if (len(tempAfter)==0) else float(sum(tempAfter))/len(tempAfter)        
                    avgsByNeuronsByRows[i][1].append((avgBefore,avgAfter))
                break
#
#    #debug    
#    for i in range(5):
#        if (i==0):
#            print avgsByNeuronsByRows[i][0]
#            print len(avgsByNeuronsByRows[i][1])
#            for j in range(20):
#                print j, avgsByNeuronsByRows[i][1][j]
                
    # convert the data into two lists per neuron: (neuron name, [[coumn of averages before(each el is an average by row)],[column of averages after(each el is an average by row)]]
    avgsAsColsBeforeAFter = []
    for i in range(len(avgsByNeuronsByRows)):
        tempBefore = []
        tempAfter = []
        for j in range(len(avgsByNeuronsByRows[i][1])): # for all tuples (avg before, avg after) by row
            tempBefore.append(avgsByNeuronsByRows[i][1][j][0])
            tempAfter.append(avgsByNeuronsByRows[i][1][j][1])
        avgsAsColsBeforeAFter.append((avgsByNeuronsByRows[i][0], tempBefore, tempAfter))
#        
#    for i in range(len(avgsAsColsBeforeAFter)):
#        if (i==0):
#            print avgsAsColsBeforeAFter[i][0]
#            print 'Before', avgsAsColsBeforeAFter[i][1]
#            print 'After', avgsAsColsBeforeAFter[i][2]

    return avgsAsColsBeforeAFter
    
    
# calculate all averages by column to find max - to tTest, after I find the column index    
def getAvgs4Max(neuronsByCols):
    
    # calculate all averages by column to find max - to tTest, after I find the column index
    avgs4Max = []
    for i in range(len(neuronsByCols)):
        neuronName = neuronsByCols[i][0]
        avgsBefore = []
        avgsAfter = []
        for j in range(len(neuronsByCols[i][1])):   # for all columns before
            avgsBefore.append(float(sum(neuronsByCols[i][1][j]))/len(neuronsByCols[i][1][j]))
        for k in range(len(neuronsByCols[i][2])):   # for all columns after
            avgsAfter.append(float(sum(neuronsByCols[i][2][k]))/len(neuronsByCols[i][2][k]))
        avgs4Max.append((neuronName, avgsBefore, avgsAfter))
        
    return avgs4Max
    
# a list of tuples: (neuron name, position of max before closest to 0point, position of max after closest to 0point)    
def getIndexes4MaxByVar(avgs4Max):
    
    # a list of tuples: (neuron name, position of max before closest to 0point, position of max after closest to 0point)
    indexes4MaxByVar = []
    for i in range(len(avgs4Max)):  # for all neurons
        neuronName = avgs4Max[i][0]
        # find max of all values before and after
        maxBefore = max(avgs4Max[i][1])
        maxAfter = max(avgs4Max[i][2])
        # collect the list of positions
        indexesBefore = []
        indexesAfter = []
        for j in range(len(avgs4Max[i][1])):
            if (avgs4Max[i][1][j] == maxBefore):
                indexesBefore.append(j)
        for k in range(len(avgs4Max[i][2])):
            if (avgs4Max[i][2][k] == maxAfter):
                indexesAfter.append(k)
        # if more than one position was found before
        # find the position that is closer to the event (largest index)
        myposBefore = max(indexesBefore)
        # if more than one position was found after:
        # find the position that is closer to the event (smallest index)
        myposAfter = min(indexesAfter)

        indexes4MaxByVar.append((neuronName, myposBefore, myposAfter))
        
    return indexes4MaxByVar
    
# select data for ttest (only columns with max)
# list of tuples: (neuron name, column before, column after)
def getMax4ttest(neuronsByCols, avgs4Max, indexes4MaxByNeuron):
    
    max4ttest = []
    for i in range(len(avgs4Max)):
        neuronName = avgs4Max[i][0]
        idxBefore = indexes4MaxByNeuron[i][1]
        col4ttestBefore = neuronsByCols[i][1][idxBefore]
        idxAfter = indexes4MaxByNeuron[i][2]
        col4ttestAfter = neuronsByCols[i][2][idxAfter]
        max4ttest.append((neuronName,col4ttestBefore,col4ttestAfter))
        
    return max4ttest
 
   
        
###########
# AVERAGE #

# returns list of averages by variable
# returns tuples: variable name, average beforem average after (SPK01, 2.2, 3.3)
def getMyAgv(avgs4Max):
    avgByVar = []
    for i in range(len(avgs4Max)):
        VarName = avgs4Max[i][0]
        avgBef = float(sum(avgs4Max[i][1])/len(avgs4Max[i][1]))
        avgAft = float(sum(avgs4Max[i][2])/len(avgs4Max[i][2]))
        avgByVar.append((VarName, avgBef, avgAft))
    return avgByVar
 

                
###########################
# MAXIMUM ABSOLUTE VALUES #

# get all numerical results by FP as before and after (tuple with three values: name, all cols before, all cols after)
def getfpsByCols(FPnames, allNumResFP, allNumResColNamesFP, templateParams):
    
    fpsByCols = []
        
    # populate fpsByCols with FP names from selected FPs
    for i in range(len(FPnames)): # for all fps
        fpsByCols.append([FPnames[i]])
            
    for i in range(len(fpsByCols)):    # for all FPs
        # check current FP name, first element in fpsByCols
        currentName = fpsByCols[i][0]     
        for j in range(len(allNumResFP)):   # for all columns in the numerical results
            # check the name of column in numerical results
            nameInResults = allNumResColNamesFP[j].split()[0]
            if (currentName == nameInResults):    # if it matches the name of current FP, FP data starts at column j
                countBefore = templateParams["No_binsBefore"]
                countAfter = templateParams["No_binsAfter"]
                tempBefore = []
                tempAfter = []
                for k in range(templateParams["No_binsBefore"]+templateParams["No_binsAfter"]): # for all bins created for single FP
                        
                    if (countBefore > 0):    # until you write all bins before
                        onlyAbsVals = []
                        for l in range(len(allNumResFP[j+k])):  # convert all values to abs values 
                            onlyAbsVals.append(abs(allNumResFP[j+k][l]))
                        tempBefore.append(onlyAbsVals)
                        countBefore -= 1
                    elif(countAfter > 0):   # until you write all bins after
                        onlyAbsVals = []
                        for l in range(len(allNumResFP[j+k])):  # convert all values to abs values 
                            onlyAbsVals.append(abs(allNumResFP[j+k][l]))
                        tempAfter.append(onlyAbsVals)
                        countAfter -= 1

                fpsByCols[i].append(tempBefore)
                fpsByCols[i].append(tempAfter)
                break

    return fpsByCols
    
# returns columns with averages by row for ttest (FP name, list of averages before, list of averages after)     
def getAvgByRowsByNeuronsFP(doc, FPnames, allNumResFP, allNumResColNamesFP, templateParams):
    # variable to store collection of data from bins by row for each neuron
    avgsByFPByRows = []
    # populate avgsByFPByRows with tuples where the first element is the name of FP variable
    # and the second element will be a list of tuples with two lists:1-before, 2-after (FP name, [([abs values of bins before],[abs values of bins after]), ([bins before],[bins after]), ...])
    # number of tuples for each neuron = the number of events(nex.GetSpikeCount(doc[eventFromTemplate])) = number of rows in numerical results columns(nex.GetNumResNRows(doc))
    for i in range(len(FPnames)):
        nameOfVar = FPnames[i]
        avgsByFPByRows.append((nameOfVar, []))
        
    for i in range(len(avgsByFPByRows)):    # for all FPs
        # check current neuron name, first element in neuronsByRows
        currentNeuronName = avgsByFPByRows[i][0]         
        for j in range(len(allNumResFP)):   # for all columns in the numerical results
            # check the name of column in numerical results
            nameInResults = allNumResColNamesFP[j].split()[0]
            if (currentNeuronName == nameInResults):    # if it matches the name of current FP, save the index of starting column (j)
                startingPoint = j
                for k in range(nex.GetNumResNRows(doc)):    # for all rows in numerical results
                    countBefore = templateParams["No_binsBefore"]
                    countAfter = templateParams["No_binsAfter"]
                    tempBefore = []
                    tempAfter = []
                    for l in range(templateParams["No_binsBefore"]+templateParams["No_binsAfter"]): # for all bins created for single FP
                        if (countBefore > 0):    # until you write all bins before
                            # k+1=row number in numerical results, j+l+1=col number; plus 1 because NE counts from 1
                            tempBefore.append(abs(nex.GetNumRes(doc, k+1, j+l+1)))
                            countBefore -= 1
                        elif(countAfter > 0):   # until you write all bins after
                            tempAfter.append(abs(nex.GetNumRes(doc, k+1, j+l+1)))
                            countAfter -= 1

                    # write a tuple of averages before and after from each row for current FP
                    avgBefore = 0 if (len(tempBefore)==0) else float(sum(tempBefore))/len(tempBefore)
                    avgAfter = 0 if (len(tempAfter)==0) else float(sum(tempAfter))/len(tempAfter)        
                    avgsByFPByRows[i][1].append((avgBefore,avgAfter))
                break
#
#    #debug    
#    for i in range(5):
#        if (i==0):
#            print avgsByFPByRows[i][0]
#            print len(avgsByFPByRows[i][1])
#            for j in range(20):
#                print j, avgsByFPByRows[i][1][j]
#                
    # convert the data into two lists per FP: (FP name, [[coumn of averages before(each el is an average by row)],[column of averages after(each el is an average by row)]]
    avgsAsColsBeforeAFterFP = []
    for i in range(len(avgsByFPByRows)):
        tempBefore = []

        for j in range(len(avgsByFPByRows[i][1])): # for all tuples (avg before, avg after) by row
            tempBefore.append(avgsByFPByRows[i][1][j][0])
            tempAfter.append(avgsByFPByRows[i][1][j][1])
        avgsAsColsBeforeAFterFP.append((avgsByFPByRows[i][0], tempBefore, tempAfter))
        
## debug       
#    for i in range(len(avgsAsColsBeforeAFterFP)):
#        if (i==0):
#            print avgsAsColsBeforeAFterFP[i][0]
#            print 'Before', len(avgsAsColsBeforeAFterFP[i][1])
#            print 'After', len(avgsAsColsBeforeAFterFP[i][2])

    return avgsAsColsBeforeAFterFP
    
        
#######################################
# ORGANIZE DATA FOR INDEPENDENT TTEST #


# returns a list of tuples (Variable name, column with avgs after 1st event, column with avgs after 2nd event)
def organizeAvgsAfter(forIndTTestAvg):
    organizer = []
    for i in range(len(forIndTTestAvg[0])): # there were 2 events, so len(forIndTTestAvg)=2, two lists are of equal length = number of variables
        VarName = forIndTTestAvg[0][i][0]
        after1st = forIndTTestAvg[0][i][1]
        after2nd = forIndTTestAvg[1][i][1]
        organizer.append((VarName, after1st, after2nd))
    return organizer
    
    
#########################################################################################################################################
#
# ADDITIONAL FUNCTIONS FOR PREPOSTPLASTICITY SCRIPT
#
###########################################

# function to write headers from template
def writeHeadersFromTemplate(newXls, templateParams, sheetIndex):
    parameters = [("Event:","eventFromTemplate"), ("XMin (sec):","xMinimumSec"), 
            ("XMax (sec):","xMaximumSec"), ("Bin (sec):","binSec")]
    # check where to write the stats
    rb = xlrd.open_workbook(newXls)
    # get the worksheet
    r_sheet = rb.sheet_by_index(sheetIndex)
    wb = copy(rb)
    ws = wb.get_sheet(sheetIndex) 
    
    # check number of columns
    start_col_index = r_sheet.ncols
    
    if start_col_index != 0:    # if not from first col, separate by two cols
            start_col_index +=2 
    
    for i in range(len(parameters)):    # for all parameters
        # write parameters from the template in the first row
        ws.write(0,start_col_index, parameters[i][0])
        ws.write(0,start_col_index+1, templateParams[parameters[i][1]])
        start_col_index +=2
    
    # save all headers in a file
    wb.save(newXls)
    
# function to check if templates have the same parameters
# returns true if they are all the same
def checkTemplateParameters(templateParamsListSPK, templateParamsListFP):
    the_same = False
    xMinimumSec = []
    xMaximumSec = []
    binSec = []
    # add all parameters from the templates by the name to the above lists
    if len(templateParamsListSPK) > 0:
        for i in range(len(templateParamsListSPK)):
            xMinimumSec.append(templateParamsListSPK[i]["xMinimumSec"])
            xMaximumSec.append(templateParamsListSPK[i]["xMaximumSec"])
            binSec.append(templateParamsListSPK[i]["binSec"])
    if len(templateParamsListFP) > 0:
        for i in range(len(templateParamsListFP)):
            xMinimumSec.append(templateParamsListFP[i]["xMinimumSec"])
            xMaximumSec.append(templateParamsListFP[i]["xMaximumSec"])
            binSec.append(templateParamsListFP[i]["binSec"])
    # sets don't have duplicates therefore lengths should be equal to 1
    if len(set(xMinimumSec))==1 and len(set(xMaximumSec))==1 and len(set(binSec))==1:
        the_same = True
#    print the_same
    return the_same

# function to create organized data frame
# columnNames and numericalResults are tuples
# first element is name of the event from template, 
# second numerical results or column names from numerical results
def organizeResults(columnNames, numericalResults):
    # create data for dataframe
    data4dataframe = []
    # if lengths are the same and event names are the same, 
    # they are the results of applying the same tamplate
    if len(columnNames)==len(numericalResults) and columnNames[0] == numericalResults[0]:
        for i in range(len(columnNames[1])):  
            data4dataframe.append(pd.DataFrame({columnNames[1][i]:numericalResults[1][i]}, dtype='float64'))
        myData_df = pd.concat(data4dataframe, axis=1)   # concatenate all data into a single dataframe
    else:
        print "Number of column names in numerical results did not match number of columns!"
        sys.exit()
#    print myData_df.head(n=20)
    return myData_df
    
# function to create a list of dataframes
# from one template results separate by neurons:
# one dataframe per one neuron
def getDataframesByNeuron(doc, myData_df, howManyNeurons):
    neuronsFromFile = []
    dataFramesByNeuron = []
    # retrieve neuron names
    for i in range(howManyNeurons):
        nameOfVar = nex.GetVarName(doc, i+1, "neuron")
        neuronsFromFile.append(nameOfVar)
    # create separate dataframes for each neuron
    for i in range(len(neuronsFromFile)):
        singleNeuron_df = myData_df.filter(regex='^'+neuronsFromFile[i])
        dataFramesByNeuron.append(singleNeuron_df)
    return dataFramesByNeuron
    
# function to create a list of dataframes
# from one template results separate by single FP:
# one dataframe per one FP
def getDataframesByFP(myData_df, FPnames):
    dataFramesByFP = []
    # create separate dataframes for each FP
    for i in range(len(FPnames)):
        singleFP_df = myData_df.filter(regex='^'+FPnames[i])
        dataFramesByFP.append(singleFP_df)
#        if i==0:
#            print singleFP_df.head(n=10)
    return dataFramesByFP
    
# calculate averages by row 
# for each neuron averages before and after
# returns a list of tuples: neuron name, list of averages before, list of averages after
def getAveragesByRowDataFrame(dataFramesByNeuron, templateParams):
    # for each neuron, a tuple of neuron name, avg before and avg after
    averages = []
    for i in range(len(dataFramesByNeuron)):
        column_names = dataFramesByNeuron[i].columns.values.tolist()
        # get the name from the first column
        name = column_names[0].split()[0]
        
        # separate into numbers of bins before and after
        countBefore = templateParams["No_binsBefore"]
        # slice all rows(:), columns up to bins before
        before_df = dataFramesByNeuron[i].iloc[:,0:countBefore]
        # slice all rows(:), columns from countBefore up the end
        after_df = dataFramesByNeuron[i].iloc[:,countBefore:]
       
        # each row is average across the row(axis=1)
        mean_list_before = before_df.mean(axis=1).tolist()
        mean_list_after = after_df.mean(axis=1).tolist()
        # debug
#        print name
#        print before_df.head(n=10)
#        print "after"
#        print after_df.head(n=10)
        # add to tuple averages
        averages.append((name, mean_list_before, mean_list_after))
     
    return averages
    
# get raw values of averages by row but only after the event (A)
# returns a dataframe with averages by row after
def getRawAfter(averages):
    neuron_names = []
    raw_values_after = []
    for i in range(len(averages)):
        # first element of each tuple is neuron name
        neuron_names.append(averages[i][0])
        # second([1]) element of the tuple is average before, 
        # third([2]) element is average after
        raw_values_after.append(averages[i][2])
    # create dataframe
    data4dataframe = []
    for i in range(len(neuron_names)):  
        data4dataframe.append(pd.DataFrame({neuron_names[i]:raw_values_after[i]}, dtype='float64'))
    raw_after_df = pd.concat(data4dataframe, axis=1)   # concatenate all data into a single dataframe
#    print raw_after_df.head(n=10)
    return raw_after_df
        
# get normalized values for each neuron in the form of dataframe
# normalizing formula: (A-B)/(A+B) where A is average after, B is average before
def getNormalizedValues(averages):
    neuron_names = []
    normalized_values = []
    for i in range(len(averages)):
        # first element of each tuple is neuron name
        neuron_names.append(averages[i][0])
        # unpack the rest of the tuple
        mean_list_before = averages[i][1]
        mean_list_after = averages[i][2]
        single_neuron_normalized = []
        if len(mean_list_before) == len(mean_list_after):
            for j in range(len(mean_list_before)):
                A = mean_list_after[j]
                B = mean_list_before[j]
                # avoid division by zero error
                normalized = 0 if A+B==0 else (A-B)/(A+B)
                single_neuron_normalized.append(normalized)
            normalized_values.append(single_neuron_normalized)
        else:
            print "Number of bins before and after have to be equal to calculate normalized value"
            sys.exit()
    # create dataframe
    data4dataframe = []
    for i in range(len(neuron_names)):  
        data4dataframe.append(pd.DataFrame({neuron_names[i]:normalized_values[i]}, dtype='float64'))
    normalized_df = pd.concat(data4dataframe, axis=1)   # concatenate all data into a single dataframe
#    print normalized_df.head(n=20)
    return normalized_df
    
# calculate relative to Pre
def getRelativeToPre(normalized_df, averagePre_df):
    column_names = normalized_df.columns.values.tolist()
    relative_neurons = []
    averagesPre_list= averagePre_df.iloc[0].tolist()
    if len(column_names)==len(averagesPre_list):
        for i in range(len(column_names)):  # for each neuron
            single_neuron = normalized_df[column_names[i]].tolist()
            single_neuron_relative = []
            for j in range(len(single_neuron)):
                relative_val = 0 if averagesPre_list[i]==0 else (single_neuron[j]/averagesPre_list[i])*100
                single_neuron_relative.append(relative_val)
            relative_neurons.append(single_neuron_relative)
    else:
        print "Number of neurons doesn't match\ngetRelativeToPre function"
        sys.exit()
    # create dataframe
    data4dataframe = []
    for i in range(len(column_names)):  
        data4dataframe.append(pd.DataFrame({column_names[i]:relative_neurons[i]}, dtype='float64'))
    relative_df = pd.concat(data4dataframe, axis=1)   # concatenate all data into a single dataframe
#    print relative_df.head(n=20)
    return relative_df
    
# function to bin the dataframe and return new dataframe with averages per bin
# accepts as parameter dataframe with juzt SPKs or FPs 
# (no timestamp column, no average column)
def getBinnedAverages(my_bin_size, df):
    total_number_of_timestamps = df.shape[0]
#    print "total",total_number_of_timestamps
    reminder = total_number_of_timestamps%my_bin_size
#    print "reminder",reminder
    
    # cut the reminder from the dataframe
    to_bin_df = df.iloc[:total_number_of_timestamps-reminder,:]
    
    to_bin_length = to_bin_df.shape[0]
#    print "number of rows in reduced",to_bin_length
    number_of_bins = to_bin_length/my_bin_size
#    print "number of bins",number_of_bins
    slice_ranges = []
    # create intervals with begin and end indexes for each bin
    for i in range(number_of_bins):
        start = to_bin_length/number_of_bins*i
        end = start + to_bin_length/number_of_bins
        slice_ranges.append((start,end))
#    print slice_ranges
    column_names = to_bin_df.columns.values.tolist()
    # for each column there will be a list of lists with values in single bin
    # e.g., if there are 8 bins, each column will have 8 lists
    binned_columns = [[] for i in range(len(column_names))]
#    print "binned columns len",len(binned_columns)
    for i in range(len(column_names)):  # for each column
        single_col = to_bin_df[column_names[i]].tolist()
        for j in range(len(slice_ranges)):  # for each bin 
            start,end = slice_ranges[j]
#            print column_names[i],start,end
            binned_columns[i].append(single_col[start:end])
#    print "first bin, third neuron", binned_columns[2][0]
#    print "second bin, first neuron", binned_columns[0][1]
    # get the averages of all bins for each SPK/FP
    binned_averages_ByColumn = []
    for i in range(len(binned_columns)):
        temp_with_avgs = []
        for j in range(len(binned_columns[i])):
            if len(binned_columns[i][j]) ==0:
                avg = 0
            else:
                avg = sum(binned_columns[i][j])/len(binned_columns[i][j])
            temp_with_avgs.append(avg)
        binned_averages_ByColumn.append(temp_with_avgs)
#    print "avg for first SPK", binned_averages_ByColumn[0]
    # create dataframe
    data4dataframe = []
    for i in range(len(column_names)):  
        data4dataframe.append(pd.DataFrame({column_names[i]:binned_averages_ByColumn[i]}, dtype='float64'))
    binned_df = pd.concat(data4dataframe, axis=1)   # concatenate all data into a single dataframe
#    print binned_df.head(n=20)
    return binned_df
    

# function to write all stats from a file
def writeResultsToExcel(newXls, currentFile, normalizedDataFrames, averagePre_df, 
                        relativeToPreDataFrames, eventNames4Excel, sheetIndex, bin_it, bin_size):
    col_for_binned = 0
    # check where to write the stats
    rb = xlrd.open_workbook(newXls)
    # get the worksheet for SPKs or FP
    my_sheet = rb.sheet_by_index(sheetIndex)
    wb = copy(rb)
    ws = wb.get_sheet(sheetIndex)
######################################################
# PART FOR NORMALIZED CHANGE    
    # last row with file data in column1:
    availableRow = get_col_len(my_sheet, 1)
    # write headers for a file after one row space:
    first_row = availableRow + 1
    # if sheet index is even: normalized, if odd: raw
    if sheetIndex%2==0:
        ws.write(first_row, 3, "Normalized Change:")
    else:
        ws.write(first_row, 3, "Raw Average After:")
    # add two row spaces
    startAt_row = first_row + 2
    # write file names in second column
    ws.write(startAt_row, 1, "File")
    wb.save(newXls)
    # write for each dataframe in normalized dataframes
    for i in range(len(normalizedDataFrames)):
        # check where to write the stats
        rb = xlrd.open_workbook(newXls)
        # get the worksheet for SPKs or FP
        my_sheet = rb.sheet_by_index(sheetIndex)
        wb = copy(rb)
        ws = wb.get_sheet(sheetIndex)
        available_row = get_col_len(my_sheet, 1) # this is the row below "File" header
        # write event from template below headers in first column
        ws.write(available_row, 0, eventNames4Excel[i])
        column_names = normalizedDataFrames[i].columns.values.tolist()
        # adjust col index by 2 (event+file)
        for j in range(len(column_names)):  # for all columns in dataframe 
            if i==0:    # write header only for the first template
                # write column name as header
                ws.write(available_row-1, j+2, column_names[j])
            # get column values as list
            results = normalizedDataFrames[i][column_names[j]].tolist()
            next_row = available_row
            for k in range(len(results)):
                ws.write(next_row+k,j+2,results[k])
        # write file names in second column
        # for number of rows in dataframe
        for j in range(normalizedDataFrames[i].shape[0]):
            ws.write(next_row+j, 1, currentFile)  
        wb.save(newXls)
#####################################################
# PART FOR AVERAGES PRE
    # check where to write the stats
    rb = xlrd.open_workbook(newXls)
    # get the worksheet for SPKs or FP
    my_sheet = rb.sheet_by_index(sheetIndex)
    wb = copy(rb)
    ws = wb.get_sheet(sheetIndex)
    # write Relative to Pre in the same row as Normalized Change
    # column wil be two empty columns after previous stats
    start_col = (normalizedDataFrames[0].shape[1] + 2) + 2
    ws.write(first_row, start_col, "Relative to Pre:")
    # write description below
    ws.write(first_row+1, start_col, "Average Pre (used for relative to pre calculation)")
    # write averages
    column_names = averagePre_df.columns.values.tolist()
    avg_values = averagePre_df.iloc[0,:].tolist()    # first row, all columns
    for i in range(len(column_names)):
        ws.write(first_row,start_col+1+i,column_names[i])
        ws.write(first_row+1,start_col+1+i,avg_values[i])
        
    if (bin_it):
        # add header with bin size after the averages pre
        # to mark the column for bins
        # start in the same row as "Relative to Pre:"
        # four columns after last average
        bin_text = "Bin size = " + str(bin_size) 
        col_for_binned = start_col+len(column_names)+4
        ws.write(first_row, col_for_binned, bin_text)
    wb.save(newXls)
######################################################
# PART FOR RELATIVE TO PRE
    # write for each dataframe in relative dataframes
    for i in range(len(relativeToPreDataFrames)):
        # check where to write the stats
        rb = xlrd.open_workbook(newXls)
        # get the worksheet for SPKs or FP
        my_sheet = rb.sheet_by_index(sheetIndex)
        wb = copy(rb)
        ws = wb.get_sheet(sheetIndex)
        # count first row in the column beneath averages
        available_row = get_col_len(my_sheet, start_col)
        # write event from template below headers in first column
        event_row = available_row+1 if i==0 else available_row
        ws.write(event_row, start_col-1, eventNames4Excel[i])
        column_names = relativeToPreDataFrames[i].columns.values.tolist()
        for j in range(len(column_names)):  # for all columns in dataframe 
            if i==0:    # write header only for the first template
                # write column name as header
                ws.write(available_row, start_col+j, column_names[j])
            # get column values as list
            results = relativeToPreDataFrames[i][column_names[j]].tolist()
            next_row = available_row+1 if i==0 else available_row
            for k in range(len(results)):
                ws.write(next_row+k,start_col+j,results[k])
        wb.save(newXls)
    return col_for_binned
        
# function to write all stats from a file
def writeBinnedResultsToExcel(newXls, currentFile, normalizedDataFrames, averagePre_df, 
                                relativeToPreDataFrames, eventNames4Excel, sheetIndex, start_col):
#    print "Passed col", start_col
######################################################
# PART FOR NORMALIZED CHANGE    
    # write for each dataframe in normalized dataframes
    for i in range(len(normalizedDataFrames)):
        # check where to write the stats
        rb = xlrd.open_workbook(newXls)
        # get the worksheet for SPKs or FP
        my_sheet = rb.sheet_by_index(sheetIndex)
        wb = copy(rb)
        ws = wb.get_sheet(sheetIndex)
        # last row with file data in all_cols
        available_row = get_col_len(my_sheet, start_col)
        # remember the row of first header for averages for relative
        if i == 0:
            first_row = available_row-1
#        print "available row", available_row
        # write headers one row below available
        # write event from template below headers in first column
        if i == 0:
            ws.write(available_row+2, start_col-1, eventNames4Excel[i])
        else:
            ws.write(available_row, start_col-1, eventNames4Excel[i])
        column_names = normalizedDataFrames[i].columns.values.tolist()
        for j in range(len(column_names)):  # for all columns in dataframe 
            # get column values as list
            results = normalizedDataFrames[i][column_names[j]].tolist()
            if i==0:    # write header only for the first template
                # write column name as header
                ws.write(available_row+1, start_col+j, column_names[j])
                for k in range(len(results)):
                    ws.write(available_row+2+k,start_col+j,results[k])
            else:   # for second template
                for k in range(len(results)):
                    ws.write(available_row+k,start_col+j,results[k])
        
        wb.save(newXls)
#####################################################
# PART FOR AVERAGES PRE
    # check where to write the stats
    rb = xlrd.open_workbook(newXls)
    # get the worksheet for SPKs or FP
    my_sheet = rb.sheet_by_index(sheetIndex)
    wb = copy(rb)
    ws = wb.get_sheet(sheetIndex)
    # write Relative to Pre in the same row as "Bin size"
    # column wil be two empty columns after previous stats
    next_column = start_col+(normalizedDataFrames[0].shape[1] + 2)
#    print next_column
    ws.write(first_row, next_column, "Relative to Pre:")
    # write description below
    ws.write(first_row+1, next_column, "Average Pre (used for relative to pre calculation)")
    # write averages
    column_names = averagePre_df.columns.values.tolist()
    avg_values = averagePre_df.iloc[0,:].tolist()    # first row, all columns
    for i in range(len(column_names)):
        ws.write(first_row,next_column+1+i,column_names[i])
        ws.write(first_row+1,next_column+1+i,avg_values[i])
    wb.save(newXls)
######################################################
# PART FOR RELATIVE TO PRE
    # write for each dataframe in relative dataframes
    for i in range(len(relativeToPreDataFrames)):
        # check where to write the stats
        rb = xlrd.open_workbook(newXls)
        # get the worksheet for SPKs or FP
        my_sheet = rb.sheet_by_index(sheetIndex)
        wb = copy(rb)
        ws = wb.get_sheet(sheetIndex)
        # count first row in the column beneath averages
        available_row = get_col_len(my_sheet, next_column)
#        print available_row
        # write event from template below headers in first column
        event_row = available_row+1 if i==0 else available_row
        ws.write(event_row, next_column-1, eventNames4Excel[i])
        column_names = relativeToPreDataFrames[i].columns.values.tolist()
        for j in range(len(column_names)):  # for all columns in dataframe 
            if i==0:    # write header only for the first template
                # write column name as header
                ws.write(available_row, next_column+j, column_names[j])
            # get column values as list
            results = relativeToPreDataFrames[i][column_names[j]].tolist()
            next_row = available_row+1 if i==0 else available_row
            for k in range(len(results)):
                ws.write(next_row+k,next_column+j,results[k])
        wb.save(newXls)
        
# function to save plots
def saveMyPlots(newXls, current_time, currentFile, newFolderName, relativeDataFrames2Plot, with_grid, binnedPlots):
    # retrieve main folder path
    head, tail = os.path.split(newXls)
    # create new folder path
    new_plot_folder_name = current_time + "_PlotsFrom_" + currentFile
    path2PlotFolder = os.path.join(head, new_plot_folder_name)
    try:
        # if main plot folder not yet created, create one
        if (not os.path.exists(path2PlotFolder)):
            os.mkdir(path2PlotFolder)
        # create a subfolder
        subfolder_name = current_time + "_" + newFolderName
        subfolder_path = os.path.join(path2PlotFolder, subfolder_name)
        os.mkdir(subfolder_path)
        if len(relativeDataFrames2Plot) != 2:
            print "Use exactly two templates for SPKs and exactly two templates for FPs"
            sys.exit()
        # append the first dataframe(pre) with second dataframe(post)
        single_df = pd.concat(relativeDataFrames2Plot)
        # get x axis
        if (binnedPlots):
            x_axis = single_df['Bin'].tolist()
        else:
            x_axis_long = single_df['Timestamp_for_Event'].tolist()
            x_axis = [int(x_axis_long[i]) for i in range(len(x_axis_long))]
        # cut out first and last columns from dataframe
        dataframe2plot = single_df.iloc[:,1:-1]
    #    print dataframe2plot.head(n=5)
        column_names = dataframe2plot.columns.values.tolist()
        new_head, new_tail = os.path.split(subfolder_name)
        fig = plt.figure()
        for i in range(len(column_names)):
            # create new file name
            plot_file_name = currentFile + new_tail + column_names[i] +".png"
            # create new path
            path_to_save = os.path.join(subfolder_path,plot_file_name)
                
        ###################################
        # PLOT
                
            fig.suptitle(column_names[i], fontsize=14, fontweight="bold")
            ax = fig.add_subplot(111)
            ax.set_xlim(left=0,right=x_axis[-1])
            if (binnedPlots):
                ax.set_xlabel("Bin")
            else:
                ax.set_xlabel("Time")
            # the new folder name parts are separated by _
            ax.set_ylabel(newFolderName.split('_')[0])
            y_axis = dataframe2plot[column_names[i]].tolist()
            plt.scatter(x_axis, y_axis, alpha=0.5)
            if (with_grid):
                ax.grid()
            plt.savefig(path_to_save, format='png', dpi=1000)
            plt.cla()
        plt.close(fig)
        print "Created:", subfolder_path
    except:
        print "Problem saving plots"
    
