# Supplementary material for: Orbitofrontal-striatal potentiation underlies cocaine-induced hyperactivity
Source: Nat Commun. 2020 Aug 10;11:3996. doi: 10.1038/s41467-020-17763-8 (PMC7417999; doi:10.1038/s41467-020-17763-8)
Supplement: Supplementary file 3 — Supplementary Data 1 [file 41467_2020_17763_MOESM3_ESM.zip › Bariselli et al code and example output/plasticityTwoEvent_normalized.py]

import nex
import math
from scipy.stats import ttest_rel, ttest_ind, ttest_1samp
import numpy as np
from time import strftime
import xlrd, xlwt
from xlutils.copy import copy
import IlonasFunctions

###########################################################################
# COMMON TO SPKs AND FPs - don't comment out!
###########################################################################

################
# Parameteres #
################


# specify your file filter here (folder and types of files: nex or plx)
# hint1: some systems might be sensitive to spaces in names of folders (it is better to avoid spaces in path)
# hint2: some systems might require double backslashes instead of slashes in the path (C:\\ instead of C:\)
# if the script does not read ANY files from your path, check the above 2 hints
fileFilter = "C:\\Users\\i\\Documents\\NIH\\ExampleFiles\\placticity\\Test\\*.nex"
#"C:\\Users\\kravitzlab\\Documents\\Ilona\\PlasticityMiceData\\*.plx"
#"C:\\Users\\kravitzlab\\Documents\\Ilona\\error\\*.nex"

# names of the templates that you want to use for the analysis
templateList = ["OFC_TBS_PRE.ntp", "OFC_TBS_POST.ntp"]
#templateList = ["aNewTemplateEV6.ntp", "aNewTemplateEV2.ntp"]

# ending of the output group of files: _MonthDay_HourMinute.xls
newFileEnding = strftime("%m%d_%H%M")+"_TwoEvent.xls"

# list of excel headers for stats
ex_headers = ["File", "Neuron", "Max Bin Before", "Max Bin After", "Bin(sec)xColNo (colNo=bin number from 0)", "Avg Before", "Avg After", "MAX Difference", "AVG Difference", "p Val(avgByCols)", "p Val(max)", "NORM change", "p NORM"]


###########
# Execute #
###########

# GetFileCount will store (internally) names of the files that match the filter
n = nex.GetFileCount(fileFilter)

# retrieve parameters from template
# returns a dictionary of key=description, value=parameter
templateParamsList = [IlonasFunctions.getTemplateParams(templateList[i]) for i in range(len(templateList))]

# create a path to output excel file        
newXls = IlonasFunctions.getLocation(fileFilter, newFileEnding)

# create new excel file with two sheets: for SPKs and for FPs
wb = xlwt.Workbook()
ws1 = wb.add_sheet("SPK")
ws2 = wb.add_sheet("FP")
wb.save(newXls)
for i in range(2):  # for both sheets
    # write headers for both events, in SPK sheet (index=0) and FP sheet (index=1)
    IlonasFunctions.writeMainHeaders(newXls, ex_headers, templateParamsList[0], i)
    IlonasFunctions.writeMainHeaders2(newXls, ex_headers, templateParamsList[1], i)


##############
# OPEN FILES #

# repeat for all files from the filter
for i in range(n):
    
    # get a matching file name (recognizes indexes from 1)
    fileName = nex.GetFileName(i+1)
    
    # open the file
    doc = nex.OpenDocument(fileName)
    
    # if file was opened successfully
    if doc > 0:
        
        print "Opened ",fileName
        
        # remember the name of current file
        currentFile = IlonasFunctions.extractFileName(fileName)
        
        # remember lists for unpaired ttest from both events
        # first element is the name of variable,
        # second element is from first event "after", or second event "after"
        SPK4indTTestAvg = []
        SPK4indTTestMaxAvg = []
        FP4indTTestAvg = []
        FP4indTTestMaxAvg = []
        # first element is the name of variable, second element is normalized column from first event,
        # or normalized column from second event
        SPKNORM4indTTest = []
        FPNORM4indTTest = []
        
        # remember data to calculate differences between events
        SPKavgAfter4Difference = []
        SPKMaxAvgAfter4Difference = []
        SPKindexes4Difference = []
        FPavgAfter4Difference = []
        FPMaxAvgAfter4Difference = []
        FPindexes4Difference = []
        
        for j in range(len(templateList)):  # for both templates

######################
# PART1 FOR SPKs only
#################################################################################################
            
#########################
# EXCEL - WRITE HEADERS #
                        
            # deselect everything that was selected before
            nex.DeselectAll(doc)
        
            #select all neurons
            nex.SelectAllNeurons(doc)
        
            # get the total number of neurons
            howManyNeurons = nex.GetVarCount(doc, "neuron")
        
            # apply template to all selected neurons
            nex.ApplyTemplate(doc, templateList[j])
            
##############################
# RETRIEVE AND ORGANIZE DATA #
        
            # get numerical results
            # GetAllNumericalResults() returns a list object with all the numerical results. Each element of the list is
            # a list containing results from a single column in Numerical Results table
            allNumRes = doc.GetAllNumericalResults()
        
            # save all column names from numerical results
            allNumResColNames = doc.GetNumResColumnNames()
                
####################
# MAXIMUM AVERAGES #

            # get all numerical results by neurons as before and after (tuple with three values: name, all cols before, all cols after)
            neuronsByCols = IlonasFunctions.getNeuronsByCols(doc, allNumRes, allNumResColNames, howManyNeurons, templateParamsList[j])
            
            # averages for ttest between averages before and after: list of tuples: (neuron name, column of averages before, column of averages after)
            avgsAsColsBeforeAFter = IlonasFunctions.getAvgByRowsByNeurons(doc, allNumRes, allNumResColNames, howManyNeurons, templateParamsList[j])
            
            # calculate all averages by column to find max - to tTest, after I find the column index
            avgs4Max = IlonasFunctions.getAvgs4Max(neuronsByCols)
            
            # a list of tuples: (neuron name, position of max before closest to 0point, position of max after closest to 0point)
            indexes4MaxByNeuron = IlonasFunctions.getIndexes4MaxByVar(avgs4Max)
            
            # add to SPKindexes4Difference (neuron name, time bin after)
            SPKindexes4Difference.append([(indexes4MaxByNeuron[k][0],(indexes4MaxByNeuron[k][2]+1)*templateParamsList[j]["binSec"]) for k in range(len(indexes4MaxByNeuron))])
            
            # select data for ttest (only columns with max)
            # list of tuples: (neuron name, column before, column after)
            max4ttest = IlonasFunctions.getMax4ttest(neuronsByCols, avgs4Max, indexes4MaxByNeuron)
            
            # add to SPKMaxAvgAfter4Difference (neuron name, max avg after)
            SPKMaxAvgAfter4Difference.append([(max4ttest[k][0],sum(max4ttest[k][2])/len(max4ttest[k][2])) for k in range(len(max4ttest))])
                    
############
# AVERAGES #

            # returns list of averages by variable
            # returns tuples: variable name, average before and average after (SPK01, 2.2, 3.3)        
            avgByNeuron = IlonasFunctions.getMyAgv(avgs4Max)
            
            # add to the SPKavgAfter4Difference (neuron name, avg after)
            SPKavgAfter4Difference.append([(avgByNeuron[k][0],avgByNeuron[k][2]) for k in range(len(avgByNeuron))])
            
##############
# DIFFERENCE #

            # difference between avgAfter and avgBefore (avgAfter - avgBefore)
            diffBtwAvgByNeuron = [(avgByNeuron[k][0], avgByNeuron[k][2] - avgByNeuron[k][1]) for k in range(len(avgByNeuron))]
            
            # difference between max bin after and max bin before (max after - max before)
            diffBtwMaxAvgByNeuron = [(max4ttest[k][0], float(sum(max4ttest[k][2]))/len(max4ttest[k][2]) - float(sum(max4ttest[k][1]))/len(max4ttest[k][1])) for k in range(len(max4ttest))]
        
##########
# tTESTs #

            # I passed a list of averages by column(before and after) for tTest
            # ttest_rel() returns t-value (t-statistic) and the p-value
            # t-statistic is how many standard errors of the difference the two means are apart
            #tTests = [(avgsAsColsBeforeAFter[k][0], ttest_rel(avgsAsColsBeforeAFter[k][1], avgsAsColsBeforeAFter[k][2])) for k in range(len(avgsAsColsBeforeAFter))]
            tTests = []
            for k in range(len(avgsAsColsBeforeAFter)):
                if (float(sum(avgsAsColsBeforeAFter[k][1])) == 0 and float(sum(avgsAsColsBeforeAFter[k][2])) == 0): # if there were only zeros
                    tTests.append((avgsAsColsBeforeAFter[k][0],(np.nan,np.nan)))
                else:
                    tTests.append((avgsAsColsBeforeAFter[k][0], ttest_rel(avgsAsColsBeforeAFter[k][1], avgsAsColsBeforeAFter[k][2])))
            
            # add to the list for ttest between events (name of SPK, column with avgs after)
            SPK4indTTestAvg.append([(avgsAsColsBeforeAFter[k][0],avgsAsColsBeforeAFter[k][2]) for k in range(len(avgsAsColsBeforeAFter))])

            # tTest for only columns with max averages before and after
            #tTest4Max = [(max4ttest[i][0], ttest_rel(max4ttest[i][1], max4ttest[i][2])) for i in range(len(max4ttest))]
            tTest4Max = []
            for k in range(len(max4ttest)):
                if ((float(sum(max4ttest[k][1])) == 0 and float(sum(max4ttest[k][2])) == 0)):
                    tTest4Max.append((max4ttest[k][0],(np.nan,np.nan)))
                elif (float(sum(max4ttest[k][1])) == float(sum(max4ttest[k][2]))):
                    tTest4Max.append((max4ttest[k][0],(1,1)))
                else:
                    tTest4Max.append((max4ttest[k][0],ttest_rel(max4ttest[k][1], max4ttest[k][2])))
            
            # add to the list for ttest between events (name of SPK, column with max avgs after) 
            SPK4indTTestMaxAvg.append([(max4ttest[k][0],max4ttest[k][2]) for k in range(len(max4ttest))])
            
            if (len(SPK4indTTestAvg) == 2): # if it is the second event and I already have both columns for ttest
                # organize collected data into tuples (SPK name, col after first event, col after second event)
                organizedAvgs = IlonasFunctions.organizeAvgsAfter(SPK4indTTestAvg)
                # organize collected data into tuples (SPK ame, col with max avg after first event, after second event)
                organizedMaxAvgs = IlonasFunctions.organizeAvgsAfter(SPK4indTTestMaxAvg)

                # run ttest for all neurons for both events
                #indtTestAvg = [(organizedAvgs[i][0], ttest_ind(organizedAvgs[i][1], organizedAvgs[i][2])) for i in range(len(organizedAvgs))]
                indtTestAvg = []
                for k in range(len(organizedAvgs)):
                    if(float(sum(organizedAvgs[k][1])) == 0 and float(sum(organizedAvgs[k][2])) == 0):  # if there were only zeros
                        indtTestAvg.append((organizedAvgs[k][0],(np.nan,np.nan)))
                    else:
                        indtTestAvg.append((organizedAvgs[k][0], ttest_ind(organizedAvgs[k][1],organizedAvgs[k][2])))
                
                #indtTestMaxAvg = [(organizedMaxAvgs[i][0], ttest_ind(organizedMaxAvgs[i][1], organizedMaxAvgs[i][2])) for i in range(len(organizedMaxAvgs))]
                indtTestMaxAvg = []
                for k in range(len(organizedMaxAvgs)):
                    if(float(sum(organizedMaxAvgs[k][1])) == 0 and float(sum(organizedMaxAvgs[k][2])) == 0):  # if there were only zeros
                        indtTestMaxAvg.append((organizedMaxAvgs[k][0],(np.nan,np.nan)))
                    elif (float(sum(organizedMaxAvgs[k][1])) == float(sum(organizedMaxAvgs[k][2]))):
                        indtTestMaxAvg.append((organizedMaxAvgs[k][0],(1,1)))
                    else:
                         indtTestMaxAvg.append((organizedMaxAvgs[k][0], ttest_ind(organizedMaxAvgs[k][1],organizedMaxAvgs[k][2])))
                         
#########################
# NORMALIZED VALUES AND #
# ONE SAMPLE TTEST      #

            # Apply formula for normalized change: (A-B)/(A+B) 
            # where A = value in column of averages after(avgsAsColsBeforeAFter[j][2]); B = value in column of averages before(avgsAsColsBeforeAFter[j][1])
            # create a third column for one sample ttest
            avgAsColsNormalized = []
            for k in range(len(avgsAsColsBeforeAFter)):
                tempCol = []
                #print avgsAsColsBeforeAFter[k][0]
                for l in range(len(avgsAsColsBeforeAFter[k][1])):
                    if ((avgsAsColsBeforeAFter[k][2][l] + avgsAsColsBeforeAFter[k][1][l]) != 0):
                        normalizedVal = (avgsAsColsBeforeAFter[k][2][l] - avgsAsColsBeforeAFter[k][1][l])/(avgsAsColsBeforeAFter[k][2][l] + avgsAsColsBeforeAFter[k][1][l])
                        tempCol.append(normalizedVal)
                    else:
                        tempCol.append(float(0.0))
                avgAsColsNormalized.append([avgsAsColsBeforeAFter[k][0],tempCol])
    #            
    #        for j in range(len(avgAsColsNormalized)):
    #            print avgAsColsNormalized[j][0]
    #            print "after Orig", avgsAsColsBeforeAFter[j][2]
    #            print "before Orig", avgsAsColsBeforeAFter[j][1]
    #            print "norm", avgAsColsNormalized[j][1]
            
            # scipy.stats.ttest_1samp(a, popmean) Calculates the T-test for the mean of ONE group of scores.
            # a is for an array, popmean can be float or array. I will use 0 value in place for popmean
            tTestNorm = []
            for k in range(len(avgAsColsNormalized)):
                if (float(sum(avgAsColsNormalized[k][1])) == 0 ): # if there were only zeros
                    tTestNorm.append((avgAsColsNormalized[k][0],(np.nan,np.nan)))
                else:
                    tTestNorm.append((avgAsColsNormalized[k][0], ttest_1samp(avgAsColsNormalized[k][1], float(0.0))))
               
            # add name and normalized column for ttest between events
            SPKNORM4indTTest.append([(avgAsColsNormalized[k][0],avgAsColsNormalized[k][1]) for k in range(len(avgAsColsNormalized))])
            
            if (len(SPKNORM4indTTest) == 2):    # if it is the second event and I already have both columns for ttest
                # organize collected data into tuples (SPK name, normalized col from first event, normalized col for second event)
                organizedNormalizedSPK = IlonasFunctions.organizeAvgsAfter(SPKNORM4indTTest)
                
                indTestNormSPK = []
                for k in range(len(organizedNormalizedSPK)):
                    if(float(sum(organizedNormalizedSPK[k][1])) == 0 and float(sum(organizedNormalizedSPK[k][2])) == 0):  # if there were only zeros
                        indTestNormSPK.append((organizedNormalizedSPK[k][0],(np.nan,np.nan)))
                    else:
                        indTestNormSPK.append((organizedNormalizedSPK[k][0], ttest_ind(organizedNormalizedSPK[k][1],organizedNormalizedSPK[k][2])))

###########################
# EXCEL - WRITE ALL STATS #

            # check where to write the stats
            rb = xlrd.open_workbook(newXls)
            # get the worksheet for SPKs (index=0)
            first_sheet = rb.sheet_by_index(0)
            wb = copy(rb)
            ws = wb.get_sheet(0)

            
            # find from which column to start; if the first template, start at 0, else start at 11
            if (j==0):
                # last row with data:
                availableRow = IlonasFunctions.get_col_len(first_sheet, 0)
                # write stats
                for k in range(len(avgByNeuron)):
                    # write file name
                    ws.write(k+availableRow,0, currentFile)
                    # write neuron name and max avg before and after
                    ws.write(k+availableRow,1, max4ttest[k][0])
                    ws.write(k+availableRow,2, float(sum(max4ttest[k][1]))/len(max4ttest[k][1]))   #max before
                    ws.write(k+availableRow,3, float(sum(max4ttest[k][2]))/len(max4ttest[k][2]))   #max after
                    if (float(sum(max4ttest[k][2]))/len(max4ttest[k][2]) == 0): # if there were only zeros
                        ws.write(k+availableRow,4, "N/A")  
                    else:
                        ws.write(k+availableRow,4, (indexes4MaxByNeuron[k][2]+1)*templateParamsList[j]["binSec"])  # column number x bin from template (sec)
                    # write avg before an after
                    ws.write(k+availableRow,5, avgByNeuron[k][1])
                    ws.write(k+availableRow,6, avgByNeuron[k][2])
                    # write the difference
                    ws.write(k+availableRow,7,diffBtwMaxAvgByNeuron[k][1])
                    ws.write(k+availableRow,8, diffBtwAvgByNeuron[k][1])
                    # write p value, if it is nan(not a number), write N/A
                    if (math.isnan(float(tTests[k][1][1]))):
                        ws.write(k+availableRow,9, "N/A")
                    else:
                        ws.write(k+availableRow,9, tTests[k][1][1])
                    # write p value for max, if it is nan(not a number), write N/A
                    if (math.isnan(float(tTest4Max[k][1][1]))):
                        ws.write(k+availableRow,10, "N/A")
                    else:
                        ws.write(k+availableRow,10, tTest4Max[k][1][1])
                    # write average of normalized
                    ws.write(k+availableRow,11, sum(avgAsColsNormalized[k][1])/len(avgAsColsNormalized[k][1]))
                    # write p value for normalized, if it is nan(not a number), write N/A
                    if (math.isnan(float(tTestNorm[k][1][1]))):
                        ws.write(k+availableRow,12, "N/A")
                    else:
                        ws.write(k+availableRow,12, tTestNorm[k][1][1])
            else:   # for the second template start at 11th column
                # last row with data:
                availableRow = IlonasFunctions.get_col_len(first_sheet, 14)
                # write stats
                for k in range(len(avgByNeuron)):
                    # write independent p values from tTests
                    if (math.isnan(float(indTestNormSPK[k][1][1]))):
                        ws.write(k+availableRow,27, "N/A")
                    else:
                        ws.write(k+availableRow,27, indTestNormSPK[k][1][1])
                    if (math.isnan(float(indtTestAvg[k][1][1]))):
                        ws.write(k+availableRow,28, "N/A")
                    else:
                        ws.write(k+availableRow,28, indtTestAvg[k][1][1])
                    if (math.isnan(float(indtTestMaxAvg[k][1][1]))):
                        ws.write(k+availableRow,29, "N/A")
                    else:
                        ws.write(k+availableRow,29, indtTestMaxAvg[k][1][1])
                        
                    # write differences between events
                    ws.write(k+availableRow,30, SPKMaxAvgAfter4Difference[1][k][1]-SPKMaxAvgAfter4Difference[0][k][1])
                    ws.write(k+availableRow,31, SPKavgAfter4Difference[1][k][1]-SPKavgAfter4Difference[0][k][1])
                    ws.write(k+availableRow,32, SPKindexes4Difference[1][k][1]-SPKindexes4Difference[0][k][1])
                    
                    # write neuron name and max avg before and after
                    ws.write(k+availableRow,14, max4ttest[k][0])
                    ws.write(k+availableRow,15, float(sum(max4ttest[k][1]))/len(max4ttest[k][1]))   #max before
                    ws.write(k+availableRow,16, float(sum(max4ttest[k][2]))/len(max4ttest[k][2]))   #max after
                    if (float(sum(max4ttest[k][2])/len(max4ttest[k][2])) == 0): # if there were only zeros
                        ws.write(k+availableRow,17, "N/A")  
                    else:
                        ws.write(k+availableRow,17, (indexes4MaxByNeuron[k][2]+1)*templateParamsList[j]["binSec"])  # column number x bin from template (sec)
                    # write avg before an after
                    ws.write(k+availableRow,18, avgByNeuron[k][1])
                    ws.write(k+availableRow,19, avgByNeuron[k][2])
                    # write the difference
                    ws.write(k+availableRow,20,diffBtwMaxAvgByNeuron[k][1])
                    ws.write(k+availableRow,21, diffBtwAvgByNeuron[k][1])
                    # write p value, if it is nan(not a number), write N/A
                    if (math.isnan(float(tTests[k][1][1]))):
                        ws.write(k+availableRow,22, "N/A")
                    else:
                        ws.write(k+availableRow,22, tTests[k][1][1])
                    # write p value for max, if it is nan(not a number), write N/A
                    if (math.isnan(float(tTest4Max[k][1][1]))):
                        ws.write(k+availableRow,23, "N/A")
                    else:
                        ws.write(k+availableRow,23, tTest4Max[k][1][1])
                    # write average of normalized
                    ws.write(k+availableRow,24, sum(avgAsColsNormalized[k][1])/len(avgAsColsNormalized[k][1]))
                    # write p value for normalized, if it is nan(not a number), write N/A
                    if (math.isnan(float(tTestNorm[k][1][1]))):
                        ws.write(k+availableRow,25, "N/A")
                    else:
                        ws.write(k+availableRow,25, tTestNorm[k][1][1])
                
                
            wb.save(newXls)       

######################
# END OF SPKs PART
 
 
######################
# PART1 FOR FPs
######################################################################################################

            # deselect everything that was selected before
            nex.DeselectAll(doc)        
        
            # get the number of all continuous variables
            numContVars = nex.GetVarCount(doc, "continuous")
        
            # get the list of names of all field potential variables
            FPnames = []
        
            # select only the ones which start with FP
            for i in range(numContVars):
                # check the name of continuous variable
                name = nex.GetVarName(doc, i+1, "continuous")
                if (name[:2] == "FP"):  # if the name starts with FP, select it 
                    nex.Select(doc, doc[name])
                    FPnames.append(name)    # add to the list of FP names        
                
            # apply template to all selected field potentials
            nex.ApplyTemplate(doc, templateList[j])
      
##############################
# RETRIEVE AND ORGANIZE DATA #

            # get numerical results
            allNumResFP = doc.GetAllNumericalResults()
        
            # save all column names from numerical results
            allNumResColNamesFP = doc.GetNumResColumnNames()
        
####################
# MAXIMUM AVERAGES #

            # get all numerical results by FP as before and after (tuple with three values: name, all cols before, all cols after)
            fpsByCols = IlonasFunctions.getfpsByCols(FPnames, allNumResFP, allNumResColNamesFP, templateParamsList[j])
            
            # averages for ttest between averages before and after: list of tuples: (FP name, column of averages before, column of averages after)
            avgsAsColsBeforeAFterFP = IlonasFunctions.getAvgByRowsByNeuronsFP(doc, FPnames, allNumResFP, allNumResColNamesFP, templateParamsList[j])
        
            # calculate all averages by column to find max - to tTest, after I find the column index
            avgs4MaxFP = IlonasFunctions.getAvgs4Max(fpsByCols)
            
            # a list of tuples: (FP name, position of max before closest to 0point, position of max after closest to 0point)
            indexes4MaxByFP = IlonasFunctions.getIndexes4MaxByVar(avgs4MaxFP)
            
            # add to FPindexes4Difference (FP name, time bin after)
            FPindexes4Difference.append([(indexes4MaxByFP[k][0],(indexes4MaxByFP[k][2]+1)*templateParamsList[j]["binSec"]) for k in range(len(indexes4MaxByFP))])
            
            # select data for ttest (only columns with max)
            # list of tuples: (FP name, column before, column after)
            max4ttestFP = IlonasFunctions.getMax4ttest(fpsByCols, avgs4MaxFP, indexes4MaxByFP)
            
            # add to FPMaxAvgAfter4Difference (FP name, max avg after)
            FPMaxAvgAfter4Difference.append([(max4ttestFP[k][0],sum(max4ttestFP[k][2])/len(max4ttestFP[k][2])) for k in range(len(max4ttestFP))])
        
############
# AVERAGES #

            # returns list of averages by variable
            # returns tuples: variable name, average beforem average after (FP01, 2.2, 3.3)    
            avgByFP = IlonasFunctions.getMyAgv(avgs4MaxFP)
            
            # add to the FPavgAfter4Difference (FP name, avg after)
            FPavgAfter4Difference.append([(avgByFP[k][0],avgByFP[k][2]) for k in range(len(avgByFP))])
        
##############
# DIFFERENCE #

            # difference between avgAfter and avgBefore (avgAfter - avgBefore)
            diffBtwAvgByFP = [(avgByFP[k][0], avgByFP[k][2] - avgByFP[k][1]) for k in range(len(avgByFP))]
            
            # difference between max bin after and max bin before (max after - max before)
            diffBtwMaxAvgByFP = [(max4ttestFP[k][0], float(sum(max4ttestFP[k][2]))/len(max4ttestFP[k][2]) - float(sum(max4ttestFP[k][1]))/len(max4ttestFP[k][1])) for k in range(len(max4ttestFP))]
        
##########
# tTESTs #

            # I passed a list of averages by column(before and after) for tTest
            # ttest_rel() returns t-value (t-statistic) and the p-value
            # t-statistic is how many standard errors of the difference the two means are apart
            #tTests = [(avgsAsColsBeforeAFterFP[k][0], ttest_rel(avgsAsColsBeforeAFterFP[k][1], avgsAsColsBeforeAFterFP[k][2])) for k in range(len(avgsAsColsBeforeAFterFP))]
            tTestsFP = []
            for k in range(len(avgsAsColsBeforeAFterFP)):
                if (float(sum(avgsAsColsBeforeAFterFP[k][1])) == 0 and float(sum(avgsAsColsBeforeAFterFP[k][2])) == 0): # if there were only zeros
                    tTestsFP.append((avgsAsColsBeforeAFterFP[k][0],(np.nan,np.nan)))
                else:
                    tTestsFP.append((avgsAsColsBeforeAFterFP[k][0], ttest_rel(avgsAsColsBeforeAFterFP[k][1], avgsAsColsBeforeAFterFP[k][2])))
        
            # add to the list for ttest between events             
            FP4indTTestAvg.append([(avgsAsColsBeforeAFterFP[i][0],avgsAsColsBeforeAFterFP[i][2]) for i in range(len(avgsAsColsBeforeAFterFP))])
            
            # tTest for only columns with max averages before and after
            #tTest4MaxFP = [(max4ttestFP[i][0], ttest_rel(max4ttestFP[i][1], max4ttestFP[i][2])) for i in range(len(max4ttestFP))]
            tTest4MaxFP = []
            for k in range(len(max4ttestFP)):
                if (float(sum(max4ttestFP[k][1])) == 0 and float(sum(max4ttestFP[k][2])) == 0):
                    tTest4MaxFP.append((max4ttestFP[k][0],(np.nan,np.nan)))
                elif (float(sum(max4ttestFP[k][1])) == float(sum(max4ttestFP[k][2]))):
                    tTest4MaxFP.append((max4ttestFP[k][0],(1,1)))
                else:
                    tTest4MaxFP.append((max4ttestFP[k][0],ttest_rel(max4ttestFP[k][1], max4ttestFP[k][2])))
            
            # add to the list for unpaired ttest (name of FP, column with max avgs after) 
            FP4indTTestMaxAvg.append([(max4ttestFP[i][0],max4ttestFP[i][2]) for i in range(len(max4ttestFP))])
            
            if (len(SPK4indTTestAvg) == 2): # if it is the second event and I already have both independent columns for ttest
                # organize collected data into tuples (FP ame, col after first event, col after second event)
                organizedAvgsFP = IlonasFunctions.organizeAvgsAfter(FP4indTTestAvg)
                # organize collected data into tuples (FP ame, col with max avg after first event, after second event)
                organizedMaxAvgsFP = IlonasFunctions.organizeAvgsAfter(FP4indTTestMaxAvg)
                
                # run ttest for all FPs for both events
                #indtTestAvgFP = [(organizedAvgsFP[i][0], ttest_ind(organizedAvgsFP[i][1], organizedAvgsFP[i][2])) for i in range(len(organizedAvgsFP))]
                indtTestAvgFP = []
                for k in range(len(organizedAvgsFP)):
                    if(float(sum(organizedAvgsFP[k][1])) == 0 and float(sum(organizedAvgsFP[k][2])) == 0):  # if there were only zeros
                        indtTestAvgFP.append((organizedAvgsFP[k][0],(np.nan,np.nan)))
                    else:
                        indtTestAvgFP.append((organizedAvgsFP[k][0], ttest_ind(organizedAvgsFP[k][1],organizedAvgsFP[k][2])))
                        
                #indtTestMaxAvgFP = [(organizedMaxAvgsFP[i][0], ttest_ind(organizedMaxAvgsFP[i][1], organizedMaxAvgsFP[i][2])) for i in range(len(organizedMaxAvgsFP))]
                indtTestMaxAvgFP = []
                for k in range(len(organizedMaxAvgsFP)):
                    if(float(sum(organizedMaxAvgsFP[k][1])) == 0 and float(sum(organizedMaxAvgsFP[k][2])) == 0):  # if there were only zeros
                        indtTestMaxAvgFP.append((organizedMaxAvgsFP[k][0],(np.nan,np.nan)))
                    elif (float(sum(organizedMaxAvgsFP[k][1])) == float(sum(organizedMaxAvgsFP[k][2]))):
                        indtTestMaxAvgFP.append((organizedMaxAvgsFP[k][0],(1,1)))
                    else:
                         indtTestMaxAvgFP.append((organizedMaxAvgsFP[k][0], ttest_ind(organizedMaxAvgsFP[k][1],organizedMaxAvgsFP[k][2])))
                         
#########################
# NORMALIZED VALUES AND #
# ONE SAMPLE TTEST      #

            # Apply formula for normalized change: (A-B)/(A+B) 
            # where A = value in column of averages after(avgsAsColsBeforeAFter[j][2]); B = value in column of averages before(avgsAsColsBeforeAFter[j][1])
            # create a third column for one sample ttest
            avgAsColsNormalizedFP = []
            for k in range(len(avgsAsColsBeforeAFterFP)):
                tempCol = []
                #print avgsAsColsBeforeAFter[k][0]
                for l in range(len(avgsAsColsBeforeAFterFP[k][1])):
                    if ((avgsAsColsBeforeAFterFP[k][2][l] + avgsAsColsBeforeAFterFP[k][1][l]) != 0):
                        normalizedVal = (avgsAsColsBeforeAFterFP[k][2][l] - avgsAsColsBeforeAFterFP[k][1][l])/(avgsAsColsBeforeAFterFP[k][2][l] + avgsAsColsBeforeAFterFP[k][1][l])
                        tempCol.append(normalizedVal)
                    else:
                        tempCol.append(float(0.0))
                avgAsColsNormalizedFP.append([avgsAsColsBeforeAFterFP[k][0],tempCol])
    #            
    #        for j in range(len(avgAsColsNormalizedFP)):
    #            print avgAsColsNormalizedFP[j][0]
    #            print "after Orig", avgsAsColsBeforeAFterFP[j][2]
    #            print "before Orig", avgsAsColsBeforeAFterFP[j][1]
    #            print "norm", avgAsColsNormalizedFP[j][1]

            # scipy.stats.ttest_1samp(a, popmean) Calculates the T-test for the mean of ONE group of scores.
            # a is for an array, popmean can be float or array. I will use 0 value in place for popmean
            tTestNormFP = []
            for k in range(len(avgAsColsNormalizedFP)):
                if (float(sum(avgAsColsNormalizedFP[k][1])) == 0 ): # if there were only zeros
                    tTestNormFP.append((avgAsColsNormalizedFP[k][0],(np.nan,np.nan)))
                else:
                    tTestNormFP.append((avgAsColsNormalizedFP[k][0], ttest_1samp(avgAsColsNormalizedFP[k][1], float(0.0))))
                    
            # add name and normalized column for ttest between events
            FPNORM4indTTest.append([(avgAsColsNormalizedFP[k][0],avgAsColsNormalizedFP[k][1]) for k in range(len(avgAsColsNormalizedFP))])
            
            if (len(FPNORM4indTTest) == 2):    # if it is the second event and I already have both columns for ttest
                # organize collected data into tuples (SPK name, normalized col from first event, normalized col for second event)
                organizedNormalizedFP = IlonasFunctions.organizeAvgsAfter(FPNORM4indTTest)
                
                indTestNormFP = []
                for k in range(len(organizedNormalizedFP)):
                    if(float(sum(organizedNormalizedFP[k][1])) == 0 and float(sum(organizedNormalizedFP[k][2])) == 0):  # if there were only zeros
                        indTestNormFP.append((organizedNormalizedFP[k][0],(np.nan,np.nan)))
                    else:
                        indTestNormFP.append((organizedNormalizedFP[k][0], ttest_ind(organizedNormalizedFP[k][1],organizedNormalizedFP[k][2])))
        
###########################
# EXCEL - WRITE ALL STATS #


            # check where to write the stats
            rb = xlrd.open_workbook(newXls)
            # get the worksheet for FPs (index=1)
            first_sheet = rb.sheet_by_index(1)
            wb = copy(rb)
            ws = wb.get_sheet(1)
            
        
            # find from which column to start; if the first template, start at 0, else start at 13
            if (j==0):
                # last row with data:
                availableRow = IlonasFunctions.get_col_len(first_sheet, 0)
                # write stats
                for k in range(len(avgByFP)):
                    # write file name
                    ws.write(k+availableRow,0, currentFile)
                    # write neuron name and max avg before and after
                    ws.write(k+availableRow,1, max4ttestFP[k][0])
                    ws.write(k+availableRow,2, float(sum(max4ttestFP[k][1]))/len(max4ttestFP[k][1]))   #max before
                    ws.write(k+availableRow,3, float(sum(max4ttestFP[k][2]))/len(max4ttestFP[k][2]))   #max after
                    if (float(sum(max4ttestFP[k][2]))/len(max4ttestFP[k][2]) == 0): # if there were only zeros
                        ws.write(k+availableRow,4, "N/A")  
                    else:
                        ws.write(k+availableRow,4, (indexes4MaxByFP[k][2]+1)*templateParamsList[j]["binSec"])  # column number x bin from template (sec)
                    # write avg before an after
                    ws.write(k+availableRow,5, avgByFP[k][1])
                    ws.write(k+availableRow,6, avgByFP[k][2])
                    # write the difference
                    ws.write(k+availableRow,7,diffBtwMaxAvgByFP[k][1])
                    ws.write(k+availableRow,8, diffBtwAvgByFP[k][1])
                    # write p value, if it is nan(not a number), write N/A
                    if (math.isnan(float(tTestsFP[k][1][1]))):
                        ws.write(k+availableRow,9, "N/A")
                    else:
                        ws.write(k+availableRow,9, tTestsFP[k][1][1])
                    # write p value for max, if it is nan(not a number), write N/A
                    if (math.isnan(float(tTest4MaxFP[k][1][1]))):
                        ws.write(k+availableRow,10, "N/A")
                    else:
                        ws.write(k+availableRow,10, tTest4MaxFP[k][1][1])
                    # write average of normalized
                    ws.write(k+availableRow,11, sum(avgAsColsNormalizedFP[k][1])/len(avgAsColsNormalizedFP[k][1]))
                    # write p value for normalized, if it is nan(not a number), write N/A
                    if (math.isnan(float(tTestNormFP[k][1][1]))):
                        ws.write(k+availableRow,12, "N/A")
                    else:
                        ws.write(k+availableRow,12, tTestNormFP[k][1][1])
                        
                wb.save(newXls)
            else:   # for the second template start at 11th column
                # last row with data:
                availableRow = IlonasFunctions.get_col_len(first_sheet, 14)
                # write stats
                for k in range(len(avgByFP)):
                    # write independent p values from tTests
                    if (math.isnan(float(indTestNormFP[k][1][1]))):
                        ws.write(k+availableRow,27, "N/A")
                    else:
                        ws.write(k+availableRow,27, indTestNormFP[k][1][1])
                    if (math.isnan(float(indtTestAvgFP[k][1][1]))):
                        ws.write(k+availableRow,28, "N/A")
                    else:
                        ws.write(k+availableRow,28, indtTestAvgFP[k][1][1])
                    if (math.isnan(float(indtTestMaxAvgFP[k][1][1]))):
                        ws.write(k+availableRow,29, "N/A")
                    else:
                        ws.write(k+availableRow,29, indtTestMaxAvgFP[k][1][1])
                        
                    # write differences between events
                    ws.write(k+availableRow,30, FPMaxAvgAfter4Difference[1][k][1]-FPMaxAvgAfter4Difference[0][k][1])
                    ws.write(k+availableRow,31, FPavgAfter4Difference[1][k][1]-FPavgAfter4Difference[0][k][1])
                    ws.write(k+availableRow,32, FPindexes4Difference[1][k][1]-FPindexes4Difference[0][k][1])
                    
                    # write neuron name and max avg before and after
                    ws.write(k+availableRow,14, max4ttestFP[k][0])
                    ws.write(k+availableRow,15, float(sum(max4ttestFP[k][1]))/len(max4ttestFP[k][1]))   #max before
                    ws.write(k+availableRow,16, float(sum(max4ttestFP[k][2]))/len(max4ttestFP[k][2]))   #max after
                    if (float(sum(max4ttestFP[k][2]))/len(max4ttestFP[k][2]) == 0): # if there were only zeros
                        ws.write(k+availableRow,17, "N/A")  
                    else:
                        ws.write(k+availableRow,17, (indexes4MaxByFP[k][2]+1)*templateParamsList[j]["binSec"])  # column number x bin from template (sec)
                    # write avg before an after
                    ws.write(k+availableRow,18, avgByFP[k][1])
                    ws.write(k+availableRow,19, avgByFP[k][2])
                    # write the difference
                    ws.write(k+availableRow,20,diffBtwMaxAvgByFP[k][1])
                    ws.write(k+availableRow,21, diffBtwAvgByFP[k][1])
                    # write p value, if it is nan(not a number), write N/A
                    if (math.isnan(float(tTestsFP[k][1][1]))):
                        ws.write(k+availableRow,22, "N/A")
                    else:
                        ws.write(k+availableRow,22, tTestsFP[k][1][1])
                    # write p value for max, if it is nan(not a number), write N/A
                    if (math.isnan(float(tTest4MaxFP[k][1][1]))):
                        ws.write(k+availableRow,23, "N/A")
                    else:
                        ws.write(k+availableRow,23, tTest4MaxFP[k][1][1])
                    # write average of normalized
                    ws.write(k+availableRow,24, sum(avgAsColsNormalizedFP[k][1])/len(avgAsColsNormalizedFP[k][1]))
                    # write p value for normalized, if it is nan(not a number), write N/A
                    if (math.isnan(float(tTestNormFP[k][1][1]))):
                        ws.write(k+availableRow,25, "N/A")
                    else:
                        ws.write(k+availableRow,25, tTestNormFP[k][1][1])

                wb.save(newXls)
                
            
        
########################################################
# END OF FPs PART


 
########################################################
# COMMON PART FOR BOTH SPKs AND FPs - don't comment out!
#################################################################################
        
        # close the document
        nex.CloseDocument(doc)
        
    else:
        print "Could not open ", doc
        
