# Supplementary material for: Orbitofrontal-striatal potentiation underlies cocaine-induced hyperactivity
Source: Nat Commun. 2020 Aug 10;11:3996. doi: 10.1038/s41467-020-17763-8 (PMC7417999; doi:10.1038/s41467-020-17763-8)
Supplement: Supplementary file 3 — Supplementary Data 1 [file 41467_2020_17763_MOESM3_ESM.zip › Bariselli et al code and example output/readme.txt]

_______________________________________
| GENERAL INFORMATION FOR ALL SCRIPTS |
| BEFORE THE FIRST RUN                |
_______________________________________


Scripts can run from NE


Scripts require Anaconda2-2.4.0-Windows-x86_64 version
(*** installation notes at the bottom ***)


!! xlutils.copy library is required to read and write multiple worksheets in excel.
Basic Anaconda2 doesn't include that:
Open the cmd window in Anaconda folder, in Scrips folder
C:\Anaconda2\Scripts
and type:
pip install xlutils


!! Save IlonasFunctions.py script into folder:
C:\ProgramData\Nex Technologies\NeuroExplorer 5 x64
It stores all functions necessary for all scripts and is used as a module
If you can't see "ProgramData" folder on your C drive, enable "Show hidden files and folders" in Windows, and check again
(ControlPanel -> Folder Options -> View -> Advanced settings -> Hidden Files and Folders)

!! TEMPLATE
Scripts require a template created in NE using "Trial Bin Counts" function
Scripts use X Minimum (seconds), X Maximum (seconds), Bin (seconds), and Reference Event variables from the template
Check the checkbox "Don't count ref.spikes if ref.is a target"
Check in Histogram Units box: "Spikes per second"
!When saving the template, don't check any of the two checkboxes!
Save the template at default location (C:\Users\UserNameAccount\Documents\NeuroExplorer 5\Templates)
Replace the template name in the script with the name of your template
templateName = "aNewTemplateEV2.ntp"


Scripts perform all actions for all files in a given folder, 
and write the analyzis in the same folder, into a new excel file that starts with
MonthDay_HourMin.xls
There will be a single output xls file per script run


----------------------------------------
| plasticitySingleEvent_normalized.py |
----------------------------------------


---------------------
| EXCEL description |

First row in Excel file shows parameters from the template used

Headers for stats:
------------------

File
____
Name of the file from which the data came from

Neuron 
______
=>Neuron name (e.g. SPK06a) or Field Potential name (FP01)

Max Bin Before
______________
=>Max avg value from all column averages before

Max Bin After
_____________
=>Max avg value from all column averages after

Bin(sec)xColNo
______________
=>Bin number multiplied by bin in sec value from the template used 
(e.g. if max avg value was found in 3rd bin from 0point=event, and bin in template was 0.005, then Bin(sec)xColNo=0.015)

Avg Before
__________
=>Sum of all values before divided by the number of all recorded values before

Avg After
_________
=>Sum of all values after divided by the number of all recorded values after

MAX Difference
______________
=>Max Bin After - Max Bin Before

AVG Difference
______________
=>Avg After - Avg Before


p Val(avgByCols)
________________
=>p value calculated from tTest (ttest_rel) from column with total averages before for each event, 
and column with total averages after for each event


p Val(max)
__________
=>p value calculated from tTest (ttest_rel) for column with averages before only from column where the max average before was found,
and column where the max average after was found 
(if there were more than one the same max values, column closest to the event=0point was selected)

NORM change
___________
=>columns with averages after(A) and before(B) that were used for ttest were normalized into a single column
after applying a formula (A-B)/(A+B). 
The value in this column represents the average calculated from the new, normalized column

p NORM
______
=>p value calculated from tTest (ttest_1samp(normalized column, 0.0))


-------------------------------------
| plasticityTwoEvent_normalized.py |
-------------------------------------

Performs the same statistical analyzis on the same variables from the same file,
but for two different events 

Requires two templates with the same parameters for X Minimum (seconds), X Maximum (seconds), Bin (seconds),
but different Reference Event variable.

Replace the template names in the script with the names of your template
templateList = ["aNewTemplateEV6.ntp", "aNewTemplateEV2.ntp"]


Additional Headers in Excel:
----------------------------

p ind(NORM change)
__________________

=>p value calculated from tTest (ttest_ind) from the normalized column calculated for the first event
and the normalized column calculated for the second event

p ind(avgByCols)
________________

=>p value calculated from tTest (ttest_ind) from column with total averages after, for the event from the first template, 
and column with total averages after, for the event from the second template

p ind(max)
__________

=>p value calculated from tTest (ttest_ind) from column with max averages after, for the event from the first template, 
and column with max averages after, for the event from the second template

MAX Difference
______________

=>difference between Max Bin After of the second event and Max Bin After of the first event

AVG Difference
______________

=>difference between Avg After of the second event and Avg After of the first event

MAX time diff
_____________

=>difference between Bin(sec)xColNo of the second event and Bin(sec)xColNo of the first event


----------------------------------------
| plasticitySingleEventSPKs_and_FPs.py |
----------------------------------------


---------------------
| EXCEL description |

First row in Excel file shows parameters from the template used

Headers for stats:
------------------

File
____
Name of the file from which the data came from

Neuron 
______
=>Neuron name (e.g. SPK06a) or Field Potential name (FP01)

Max Bin Before
______________
=>Max avg value from all column averages before

Max Bin After
_____________
=>Max avg value from all column averages after

Bin(sec)xColNo
______________
=>Bin number multiplied by bin in sec value from the template used 
(e.g. if max avg value was found in 3rd bin from 0point=event, and bin in template was 0.005, then Bin(sec)xColNo=0.015)

Avg Before
__________
=>Sum of all values before divided by the number of all recorded values before

Avg After
_________
=>Sum of all values after divided by the number of all recorded values after

MAX Difference
______________
=>Max Bin After - Max Bin Before

AVG Difference
______________
=>Avg After - Avg Before


p Val(avgByCols)
________________
=>p value calculated from tTest (ttest_rel) from column with total averages before for each event, 
and column with total averages after for each event


p Val(max)
__________
=>p value calculated from tTest (ttest_rel) for column with averages before only from column where the max average before was found,
and column where the max average after was found 
(if there were more than one the same max values, column closest to the event=0point was selected)


-------------------------------------
| plasticityTwoEventSPKs_and_FPs.py |
-------------------------------------


Performs the same statistical analyzis on the same variables from the same file,
but for two different events 

Requires two templates with the same parameters for X Minimum (seconds), X Maximum (seconds), Bin (seconds),
but different Reference Event variable.

Replace the template names in the script with the names of your template
templateList = ["aNewTemplateEV2.ntp", "aNewTemplateEV8.ntp"]


Additional Headers in Excel:
----------------------------

p Val ind(avgByCols)
____________________

=>p value calculated from tTest (ttest_ind) from column with total averages after, for the event from the first template, 
and column with total averages after, for the event from the second template

p Val ind(max)
______________
=>p value calculated from tTest (ttest_ind) from column with max averages after, for the event from the first template, 
and column with max averages after, for the event from the second template

MAX Difference
______________
=>difference between Max Bin After of the second event and Max Bin After of the first event

AVG Difference
______________
=>difference between Avg After of the second event and Avg After of the first event

MAX time diff
_____________
=>difference between Bin(sec)xColNo of the second event and Bin(sec)xColNo of the first event


----------------------
| IlonasFunctions.py |
----------------------


Module with functions that are used to run
plasticitySingleEventSPKs_and_FPs.py 

In order for the module to work, it needs to be saved, where all other nex modules are, under folder:
C:\ProgramData\Nex Technologies\NeuroExplorer 5 x64


*** Anaconda Installation and enabling in NE ***


Install Anaconda2-2.4.0-Windows-x86_64 version of anaconda

(you can extract it from my zip file on google drive, or
look for the same version exe file here: https://repo.continuum.io/archive/index.html)

After successful installation, go to NeuroExplorer:
select "View" tab -> "Options" menu command -> go to "Python" tab,  enable use of Anaconda and specify Anaconda directory.
For me, path to anaconda was:
 
C:\Anaconda2

but make sure its the same

also remember to check both check boxes: 
"enable use of anaconda..."
"show full python error information"
